# Supplementary material for: Predictive values of the SOFA score and procalcitonin for septic shock after percutaneous nephrolithotomy
Source: Urolithiasis. 2022 Oct 10;50(6):729–35. doi: 10.1007/s00240-022-01366-7 (PMC9584975; doi:10.1007/s00240-022-01366-7)
Supplement: Supplementary file 1 — Supplementary file1 (XLS 507 KB) [file 240_2022_1366_MOESM1_ESM.xls]

## Sheet: Sheet1
No.	Grouping	Sex	Age	BMI	Diabetes mellitus	Cardiovascular disease	Hypertension	Functional solitary kidney	Chronic kidney disease	History of urolithiasis surgery(PCNL,Open surgery,EWL,URS)	Preoperative drainage(Ureteral double-J stenting,Percutaneous nephrostomy)	Positive history of urine culture	Stone number	Stone burden	Stone localization(Upper calyx)	Stone localization(Middle calyx)	Stone localization (Lower calyx)	Stone localization (Pelvis)	Stone localization (Staghorn)	SOFA score	Antibiotic treatment time	PCT	Number of punctures	Operative time	Fragmentation method(Ureteroscope,Nephroscope)
1	Septic shock group	Male	60	23.07	No	No	No	No	No	Open surgery	Ureteral double-J stenting	Yes	4	9.42	No	No	No	No	Yes	7	5	18.14	<3	<90 min	Ureteroscope
2	Control group	Male	48	21.44	Yes	No	No	No	No	PCNL	No	No	4	6.72	No	Yes	No	No	No	5	1	10.73	<3	<90 min	Ureteroscope
3	Control group	Female	61	25.46	No	No	Yes	No	No	Open surgery	Ureteral double-J stenting	No	3	6.98	No	No	Yes	No	No	2	3	10.29	<3	<90 min	Ureteroscope
4	Control group	Male	39	23.86	No	No	No	No	No	Open surgery	No	No	2	4.42	No	Yes	No	No	No	4	4	9.91	<3	<90 min	Ureteroscope
5	Control group	Female	58	23.87	No	No	Yes	No	No	Open surgery	Ureteral double-J stenting	No	4	5.86	No	No	Yes	No	No	3	5	9.88	<3	<90 min	Ureteroscope
6	Control group	Female	47	21.68	No	No	Yes	No	No	Open surgery	Ureteral double-J stenting	No	5	5.07	No	No	Yes	No	No	0	5	10	<3	<90 min	Ureteroscope
7	Control group	Female	44	23.43	No	No	Yes	No	No	Open surgery	Ureteral double-J stenting	No	6	6.68	No	No	Yes	No	No	3	3	10.31	<3	<90 min	Ureteroscope
8	Control group	Male	49	26.24	No	No	No	No	No	Open surgery	No	No	3	5.07	No	Yes	No	No	No	6	3	10.83	<3	<90 min	Ureteroscope
9	Control group	Female	46	24.12	No	No	Yes	No	No	Open surgery	Ureteral double-J stenting	No	3	2.74	No	No	Yes	No	No	4	4	9.92	<3	<90 min	Ureteroscope
10	Control group	Female	43	23.56	No	No	Yes	No	No	Open surgery	Ureteral double-J stenting	No	2	5.64	No	No	Yes	No	No	5	3	10.11	<3	<90 min	Ureteroscope
11	Control group	Male	40	24.81	No	No	No	No	No	Open surgery	No	No	3	5.07	No	Yes	No	No	No	3	3	10.13	<3	<90 min	Ureteroscope
12	Control group	Female	52	23.1	No	No	Yes	No	No	Open surgery	Ureteral double-J stenting	No	5	4.54	No	No	Yes	No	No	3	2	10.33	<3	<90 min	Ureteroscope
13	Control group	Male	48	23.59	Yes	No	No	No	No	PCNL	No	No	4	5.92	No	Yes	No	No	No	4	2	10.17	<3	<90 min	Ureteroscope
14	Control group	Male	62	25.29	Yes	No	No	No	No	PCNL	No	No	4	4.32	No	Yes	No	No	No	3	3	10.82	<3	<90 min	Ureteroscope
15	Control group	Female	40	19.68	No	No	No	No	No	No	No	No	4	5.94	No	No	No	No	No	1	3	10.31	<3	<90 min	Ureteroscope
16	Control group	Male	45	24.49	Yes	No	No	No	No	PCNL	No	No	4	5.52	No	Yes	No	No	No	2	5	9.35	<3	<90 min	Ureteroscope
17	Control group	Male	61	22.89	Yes	No	No	No	No	PCNL	No	No	4	5.89	No	Yes	No	No	No	4	4	10.17	<3	<90 min	Ureteroscope
18	Control group	Female	41	25.29	No	No	No	No	Yes	URS	Percutaneous nephrostomy	No	4	5.48	No	No	No	Yes	No	5	4	10.47	<3	≥90 min	Ureteroscope
19	Control group	Male	57	21.92	Yes	No	No	No	No	PCNL	No	No	4	6.98	No	Yes	No	No	No	5	6	10.67	<3	<90 min	Nephroscope
20	Control group	Male	59	28.09	Yes	No	No	No	No	PCNL	No	No	4	5.92	No	Yes	No	No	No	2	4	12.46	<3	<90 min	Nephroscope
21	Control group	Male	63	24.49	Yes	No	Yes	No	No	PCNL	No	No	4	5.7	No	Yes	No	No	No	4	3	10.34	≥3	<90 min	Nephroscope
22	Control group	Female	39	22.13	No	No	No	No	No	No	No	No	4	5.07	No	No	No	No	No	4	5	10.27	<3	<90 min	Ureteroscope
23	Control group	Male	45	22.3	Yes	No	Yes	No	No	PCNL	No	No	4	4.2	No	Yes	No	No	No	2	3	10.88	≥3	<90 min	Nephroscope
24	Control group	Male	48	25.46	Yes	No	Yes	No	No	PCNL	No	No	4	5.99	Yes	Yes	No	No	No	5	2	10.31	≥3	<90 min	Nephroscope
25	Control group	Male	63	23.12	No	Yes	Yes	No	No	PCNL	Percutaneous nephrostomy	Yes	4	4.54	Yes	Yes	Yes	No	No	4	3	12.05	<3	≥90 min	Nephroscope
26	Septic shock group	Female	55	24.17	No	No	No	No	No	PCNL	Ureteral double-J stenting	Yes	4	9.18	No	No	No	Yes	No	8	4	17.99	<3	<90 min	Ureteroscope
27	Control group	Male	45	24.16	No	Yes	Yes	No	No	PCNL	Percutaneous nephrostomy	Yes	4	6.52	Yes	Yes	Yes	No	No	2	4	9.76	<3	≥90 min	Nephroscope
28	Control group	Male	48	24.66	No	Yes	Yes	No	No	PCNL	Percutaneous nephrostomy	Yes	4	5.08	Yes	Yes	Yes	No	No	2	3	10.09	<3	≥90 min	Nephroscope
29	Control group	Female	55	27.65	No	No	No	No	Yes	URS	Percutaneous nephrostomy	No	4	4.66	No	No	No	Yes	No	5	3	10.57	<3	≥90 min	Ureteroscope
30	Control group	Male	42	25.09	No	No	Yes	No	No	PCNL	Percutaneous nephrostomy	Yes	4	5.46	Yes	Yes	Yes	No	No	1	5	10.98	<3	≥90 min	Nephroscope
31	Control group	Male	55	23.65	No	No	Yes	No	No	PCNL	Percutaneous nephrostomy	Yes	4	5.24	Yes	Yes	Yes	No	No	3	3	10.53	<3	≥90 min	Nephroscope
32	Control group	Male	54	23.59	No	No	Yes	No	No	PCNL	No	Yes	4	5.57	Yes	Yes	Yes	No	No	3	2	10.81	<3	≥90 min	Ureteroscope
33	Control group	Male	50	25.29	No	No	Yes	No	No	PCNL	No	Yes	4	5.51	Yes	Yes	Yes	No	No	2	1	12.3	<3	≥90 min	Ureteroscope
34	Control group	Male	47	24.49	No	No	Yes	No	No	PCNL	No	Yes	4	3.9	Yes	Yes	Yes	No	No	5	3	10.33	<3	≥90 min	Ureteroscope
35	Control group	Female	63	24.16	No	No	No	No	Yes	URS	No	No	4	3.96	No	No	No	Yes	No	4	2	10.32	<3	≥90 min	Ureteroscope
36	Control group	Male	45	22.89	No	No	Yes	No	No	PCNL	No	Yes	4	5.34	Yes	Yes	Yes	No	No	1	3	10.39	<3	≥90 min	Ureteroscope
37	Control group	Male	51	25.55	No	No	Yes	No	No	PCNL	No	Yes	4	6.16	Yes	Yes	Yes	No	No	3	4	10.73	<3	≥90 min	Ureteroscope
38	Control group	Male	49	24.43	No	No	Yes	No	No	PCNL	No	Yes	9	5.07	Yes	Yes	Yes	No	No	3	2	10.71	<3	≥90 min	Ureteroscope
39	Control group	Female	54	24.64	No	No	No	No	Yes	URS	No	No	2	5.7	No	No	No	Yes	No	6	1	10.03	<3	≥90 min	Ureteroscope
40	Control group	Male	44	20.64	No	No	Yes	No	No	PCNL	No	Yes	4	6.03	Yes	Yes	Yes	No	No	2	3	11.19	<3	≥90 min	Ureteroscope
41	Control group	Male	41	24.6	No	No	Yes	No	No	PCNL	No	Yes	5	5.87	Yes	Yes	Yes	No	No	4	2	9.79	<3	≥90 min	Ureteroscope
42	Septic shock group	Female	63	24.98	No	No	No	Yes	No	PCNL	No	Yes	4	9.04	No	No	No	No	Yes	7	5	18.49	<3	<90 min	Ureteroscope
43	Control group	Male	56	24.44	No	No	Yes	No	No	PCNL	No	Yes	1	5.89	Yes	Yes	Yes	No	No	5	3	10.41	<3	≥90 min	Ureteroscope
44	Control group	Male	54	23.64	No	No	Yes	No	No	PCNL	No	Yes	2	5.38	Yes	Yes	Yes	No	No	2	4	10.3	<3	≥90 min	Ureteroscope
45	Control group	Male	60	25.25	No	No	Yes	Yes	No	PCNL	No	Yes	3	4.42	Yes	Yes	Yes	No	No	4	3	10.19	<3	≥90 min	Ureteroscope
46	Control group	Female	67	23.44	Yes	No	No	No	No	EWL	Ureteral double-J stenting	Yes	4	4.52	Yes	No	No	No	No	4	2	10.57	<3	≥90 min	Nephroscope
47	Control group	Male	74	24.02	No	No	Yes	Yes	No	PCNL	No	Yes	4	5.31	Yes	Yes	Yes	No	No	2	5	10.36	<3	≥90 min	Ureteroscope
48	Control group	Female	45	22.68	No	No	No	No	No	URS	No	No	4	4.25	No	No	No	Yes	No	3	4	9.79	<3	≥90 min	Ureteroscope
49	Control group	Male	48	24.91	No	No	Yes	Yes	No	PCNL	No	Yes	6	5.86	Yes	Yes	Yes	No	No	6	6	10.88	<3	≥90 min	Ureteroscope
50	Control group	Male	45	25.46	No	No	Yes	Yes	No	PCNL	No	Yes	5	5.52	Yes	Yes	Yes	No	No	5	3	12.96	<3	≥90 min	Ureteroscope
51	Control group	Female	67	23.93	No	No	No	No	No	URS	No	No	6	4.75	No	No	No	Yes	No	2	5	10.41	<3	<90 min	Ureteroscope
52	Control group	Male	51	25.12	No	No	Yes	Yes	No	PCNL	No	Yes	2	5.69	Yes	Yes	Yes	No	No	4	3	10.31	<3	≥90 min	Ureteroscope
53	Control group	Male	46	20.29	No	No	No	Yes	No	PCNL	No	Yes	4	6.12	Yes	Yes	Yes	No	No	1	2	10.19	<3	≥90 min	Ureteroscope
54	Septic shock group	Female	41	23.98	No	No	No	No	Yes	PCNL	No	Yes	4	6.53	Yes	Yes	No	No	No	6	4	18.16	<3	≥90 min	Ureteroscope
55	Control group	Male	47	25.72	No	No	No	Yes	No	PCNL	No	Yes	4	3.9	No	Yes	Yes	No	No	3	1	10.51	<3	≥90 min	Ureteroscope
56	Control group	Male	48	25.45	No	No	No	Yes	No	PCNL	No	Yes	4	6.04	No	Yes	Yes	No	No	2	4	10.8	<3	≥90 min	Ureteroscope
57	Control group	Female	42	24.14	Yes	No	No	No	No	EWL	Ureteral double-J stenting	Yes	3	3.96	Yes	No	No	No	No	3	6	10.32	<3	≥90 min	Nephroscope
58	Control group	Male	46	23.13	No	No	No	Yes	No	PCNL	No	Yes	4	4.87	No	Yes	Yes	No	No	4	3	10.37	<3	≥90 min	Ureteroscope
59	Control group	Male	62	23.01	No	No	No	Yes	No	PCNL	No	Yes	4	5.72	No	Yes	Yes	No	No	5	3	10.03	<3	≥90 min	Ureteroscope
60	Control group	Female	62	23.95	No	No	No	No	No	No	No	No	4	5.86	No	No	No	No	No	3	3	10.71	<3	<90 min	Ureteroscope
61	Control group	Female	43	23.8	No	No	No	No	No	EWL	Percutaneous nephrostomy	No	4	5.52	No	Yes	No	No	No	3	3	10.79	<3	<90 min	Ureteroscope
62	Control group	Male	45	25.32	No	No	No	Yes	No	PCNL	No	Yes	4	6.06	No	Yes	Yes	No	No	3	3	12.44	<3	≥90 min	Ureteroscope
63	Control group	Male	61	25.66	No	No	No	Yes	No	PCNL	No	Yes	4	5.68	No	Yes	Yes	No	No	2	2	9.76	<3	≥90 min	Ureteroscope
64	Control group	Female	44	25.5	No	No	No	No	No	No	No	No	4	5.57	No	No	No	No	No	2	3	10.19	<3	<90 min	Ureteroscope
65	Control group	Female	42	26.7	No	No	No	No	No	EWL	Percutaneous nephrostomy	No	2	5.86	No	Yes	No	No	No	4	4	10.21	<3	<90 min	Ureteroscope
66	Control group	Male	57	22.47	No	No	No	Yes	No	PCNL	No	Yes	4	5.52	No	Yes	Yes	No	No	1	4	9.92	<3	≥90 min	Ureteroscope
67	Control group	Male	61	25.12	No	No	No	Yes	No	PCNL	No	Yes	4	3.62	No	Yes	No	No	No	5	3	10.81	<3	≥90 min	Ureteroscope
68	Control group	Male	53	28.22	No	No	No	Yes	No	PCNL	No	Yes	4	6.74	No	Yes	No	No	No	2	5	10.33	<3	≥90 min	Ureteroscope
69	Control group	Male	52	26.34	No	No	No	No	No	PCNL	No	Yes	4	5.08	No	Yes	No	No	No	2	4	10.3	<3	≥90 min	Ureteroscope
70	Control group	Male	46	27.35	No	No	No	No	No	PCNL	No	Yes	4	6.68	No	Yes	No	No	No	4	3	10.19	<3	≥90 min	Ureteroscope
71	Control group	Male	49	25.09	No	No	No	No	No	PCNL	No	Yes	4	6.34	No	No	No	Yes	No	3	3	10.67	<3	≥90 min	Ureteroscope
72	Control group	Male	53	24.12	No	No	No	No	No	PCNL	No	Yes	4	5.86	No	No	No	Yes	No	2	2	9.71	<3	≥90 min	Ureteroscope
73	Septic shock group	Male	44	22.69	No	No	No	No	No	PCNL	No	Yes	4	7.8	Yes	No	Yes	No	No	6	4	18.05	<3	<90 min	Ureteroscope
74	Control group	Male	69	24.12	No	No	No	No	No	PCNL	No	Yes	4	4.27	No	No	No	Yes	No	1	3	9.44	<3	≥90 min	Ureteroscope
75	Control group	Female	68	25.72	No	No	Yes	No	No	No	No	Yes	5	4.73	No	No	No	No	No	5	5	10.79	<3	<90 min	Nephroscope
76	Control group	Male	71	23.56	No	No	No	No	No	PCNL	No	Yes	4	2.08	No	No	No	Yes	No	3	5	10.94	<3	<90 min	Ureteroscope
77	Control group	Male	54	25.3	No	No	No	No	No	PCNL	No	Yes	4	4.52	No	No	No	Yes	No	2	4	9.74	<3	<90 min	Ureteroscope
78	Control group	Female	66	23.65	No	No	Yes	No	No	PCNL	Percutaneous nephrostomy	Yes	5	2.53	No	Yes	No	No	No	2	3	12.38	<3	≥90 min	Ureteroscope
79	Control group	Female	64	24.87	No	No	Yes	No	No	PCNL	Percutaneous nephrostomy	Yes	3	2.74	No	Yes	No	No	No	1	2	10.83	<3	≥90 min	Ureteroscope
80	Control group	Male	50	25.03	No	No	No	No	No	No	No	No	4	5.89	No	Yes	No	No	No	3	4	10.17	<3	<90 min	Ureteroscope
81	Control group	Female	62	25.46	No	No	Yes	No	No	PCNL	Percutaneous nephrostomy	Yes	2	2.7	No	Yes	No	No	No	4	2	9.61	<3	≥90 min	Ureteroscope
82	Control group	Female	63	24.14	No	No	Yes	No	No	PCNL	Percutaneous nephrostomy	Yes	4	5.27	No	Yes	No	No	No	5	2	10.37	<3	≥90 min	Ureteroscope
83	Control group	Female	74	24.72	No	No	Yes	No	No	PCNL	Percutaneous nephrostomy	Yes	4	5.86	No	Yes	No	No	No	3	3	9.41	<3	≥90 min	Ureteroscope
84	Control group	Male	52	24.51	No	No	No	No	No	Open surgery	No	Yes	4	5.68	Yes	No	Yes	No	No	4	4	10.23	<3	<90 min	Ureteroscope
85	Control group	Female	59	25.24	No	No	Yes	No	No	PCNL	Percutaneous nephrostomy	Yes	4	4.54	No	Yes	No	No	No	6	4	11.11	<3	≥90 min	Ureteroscope
86	Control group	Female	52	24.14	No	No	Yes	No	No	PCNL	Percutaneous nephrostomy	Yes	4	4.25	No	Yes	No	No	No	3	3	10.44	<3	≥90 min	Ureteroscope
87	Control group	Male	62	24.67	No	No	No	No	No	Open surgery	No	No	4	5.15	No	Yes	No	No	No	5	3	10.8	<3	<90 min	Ureteroscope
88	Control group	Female	40	23.8	No	No	Yes	No	No	PCNL	Percutaneous nephrostomy	Yes	4	5.12	No	Yes	No	No	No	2	3	10.89	<3	≥90 min	Ureteroscope
89	Control group	Female	42	26.34	No	No	Yes	No	No	PCNL	No	Yes	4	5.64	No	Yes	No	No	No	4	3	12.96	<3	≥90 min	Ureteroscope
90	Control group	Male	50	24.72	No	No	No	No	No	No	No	No	3	5.12	No	No	Yes	No	No	4	4	10.34	<3	≥90 min	Nephroscope
91	Control group	Male	53	24.14	No	No	No	No	No	No	No	No	6	5.27	No	No	Yes	No	No	4	3	10.37	<3	≥90 min	Nephroscope
92	Control group	Female	39	24.87	No	No	Yes	No	No	PCNL	No	Yes	4	4.54	No	Yes	No	No	No	3	3	10.37	<3	≥90 min	Ureteroscope
93	Control group	Female	40	24.67	No	No	Yes	No	No	PCNL	No	Yes	4	2.26	No	No	No	No	Yes	1	3	10.13	<3	≥90 min	Ureteroscope
94	Control group	Male	51	25.3	No	No	No	No	No	No	No	No	3	4.25	No	Yes	No	No	No	4	3	13.01	<3	<90 min	Ureteroscope
95	Control group	Male	50	23.85	No	No	No	No	No	PCNL	No	Yes	3	4.55	No	No	No	Yes	No	3	3	9.82	<3	<90 min	Ureteroscope
96	Control group	Male	47	24.14	No	No	No	No	No	PCNL	No	Yes	4	5.94	No	No	No	Yes	No	4	3	10.19	<3	<90 min	Ureteroscope
97	Control group	Male	45	24.08	No	No	No	No	No	PCNL	No	Yes	5	6.54	No	No	No	Yes	No	3	1	10.25	<3	<90 min	Ureteroscope
98	Control group	Female	45	24.7	Yes	No	No	No	No	EWL	Ureteral double-J stenting	Yes	4	6.68	Yes	No	No	No	No	2	5	10.75	<3	≥90 min	Nephroscope
99	Control group	Male	51	23.91	No	No	No	No	No	PCNL	No	Yes	2	3.46	No	No	No	Yes	No	5	2	12.07	<3	<90 min	Ureteroscope
100	Control group	Female	67	27.65	Yes	No	No	No	No	EWL	Ureteral double-J stenting	Yes	2	5.7	Yes	No	No	No	No	1	3	10.13	<3	≥90 min	Nephroscope
101	Control group	Male	62	24.08	No	No	No	No	No	PCNL	No	No	4	3.9	No	No	No	Yes	No	3	2	11.11	<3	<90 min	Ureteroscope
102	Control group	Male	67	22.47	No	No	No	No	No	PCNL	No	No	5	5.36	No	No	No	Yes	No	2	5	10.23	<3	<90 min	Ureteroscope
103	Control group	Male	61	23.93	No	No	No	No	No	PCNL	No	No	3	2.92	No	No	No	Yes	No	3	5	11.63	<3	<90 min	Ureteroscope
104	Control group	Male	58	23.93	No	No	No	No	No	PCNL	No	No	1	5.34	No	No	No	Yes	No	4	4	11.13	<3	<90 min	Ureteroscope
105	Septic shock group	Female	56	23.4	No	No	No	No	No	PCNL	No	Yes	2	7.43	No	Yes	No	No	No	9	3	18.7	≥3	≥90 min	Nephroscope
106	Control group	Male	47	23.91	No	No	No	No	No	PCNL	No	No	2	6.16	No	No	No	Yes	No	2	3	10.14	<3	<90 min	Ureteroscope
107	Control group	Male	44	24.73	No	No	No	No	No	PCNL	No	No	7	5.89	No	No	No	Yes	No	3	2	10.75	<3	<90 min	Ureteroscope
108	Control group	Female	51	24.72	No	No	Yes	No	No	No	No	Yes	4	6.4	No	No	No	No	No	3	4	10.2	<3	<90 min	Ureteroscope
109	Control group	Male	46	24.46	No	No	No	No	No	PCNL	No	No	4	5.38	No	No	No	Yes	No	4	3	10.77	<3	<90 min	Ureteroscope
110	Control group	Female	46	22.71	No	No	No	No	No	URS	No	No	4	5.15	Yes	No	No	No	No	1	2	9.46	≥3	≥90 min	Ureteroscope
111	Control group	Male	48	22.47	Yes	No	No	No	No	PCNL	No	No	4	6.04	No	No	No	Yes	No	1	3	10.72	<3	<90 min	Ureteroscope
112	Control group	Female	45	25.5	No	No	No	No	No	No	No	No	4	5.51	No	No	No	No	No	6	2	10.23	<3	<90 min	Ureteroscope
113	Control group	Male	48	24.61	Yes	No	No	No	No	PCNL	No	No	6	5.34	No	No	No	Yes	No	6	4	10.09	<3	<90 min	Ureteroscope
114	Control group	Male	49	24.61	Yes	No	No	No	No	PCNL	No	No	2	6.16	No	No	No	Yes	No	4	3	12.37	<3	<90 min	Ureteroscope
115	Control group	Female	66	25.24	Yes	No	No	No	No	EWL	Ureteral double-J stenting	Yes	5	4.25	Yes	No	No	No	No	4	4	10.47	<3	≥90 min	Nephroscope
116	Control group	Male	45	23.44	Yes	No	No	No	No	PCNL	No	No	3	5.89	No	No	No	Yes	No	2	3	9.92	<3	<90 min	Ureteroscope
117	Control group	Male	67	23.65	Yes	No	No	No	No	PCNL	No	No	1	5.27	No	No	No	Yes	No	4	4	10.29	<3	<90 min	Ureteroscope
118	Control group	Male	66	24.87	Yes	No	No	No	No	PCNL	No	No	4	5.07	No	No	No	Yes	No	2	3	9.88	<3	<90 min	Ureteroscope
119	Control group	Male	57	24.67	Yes	No	No	No	No	PCNL	No	No	4	5.15	No	No	No	Yes	No	3	2	10	<3	<90 min	Ureteroscope
120	Control group	Male	63	24.75	Yes	No	No	No	No	PCNL	No	No	4	3.52	No	No	No	Yes	No	6	5	10.31	<3	<90 min	Ureteroscope
121	Septic shock group	Female	54	24.34	No	No	No	No	No	PCNL	No	Yes	4	6.22	Yes	Yes	No	No	No	6	2	18.13	<3	≥90 min	Ureteroscope
122	Control group	Male	47	27.12	Yes	No	No	No	No	PCNL	No	No	4	5.38	No	No	No	Yes	No	3	3	9.92	<3	<90 min	Ureteroscope
123	Control group	Male	48	25.25	Yes	No	No	No	Yes	PCNL	No	No	4	3.9	No	No	No	Yes	No	2	3	10.11	<3	<90 min	Ureteroscope
124	Control group	Male	62	24.91	Yes	No	No	No	Yes	PCNL	No	No	4	4.87	No	No	No	Yes	No	4	4	10.33	<3	<90 min	Ureteroscope
125	Control group	Female	43	25.24	No	No	No	No	No	URS	No	No	4	5.21	Yes	No	No	No	No	3	3	10.25	≥3	≥90 min	Ureteroscope
126	Control group	Male	47	23.95	No	No	No	No	No	PCNL	No	No	3	3.9	No	No	No	Yes	No	2	1	10.97	<3	<90 min	Ureteroscope
127	Control group	Male	45	22.71	Yes	No	No	No	Yes	PCNL	No	No	4	5.64	No	No	No	Yes	No	3	2	10.53	<3	<90 min	Ureteroscope
128	Control group	Male	61	25.24	Yes	No	No	No	Yes	PCNL	No	No	4	4.54	No	No	No	Yes	No	5	2	12.44	<3	<90 min	Ureteroscope
129	Control group	Female	42	24.33	No	No	No	No	No	No	No	No	4	3.9	No	No	No	No	No	4	1	11.03	<3	<90 min	Ureteroscope
130	Control group	Male	57	24.14	Yes	No	No	No	Yes	PCNL	No	No	4	2.26	No	No	No	Yes	No	5	1	9.94	<3	<90 min	Ureteroscope
131	Control group	Male	59	21.86	Yes	No	No	No	Yes	PCNL	No	No	4	5.69	No	No	No	Yes	No	2	4	9.75	<3	<90 min	Ureteroscope
132	Control group	Male	46	25.29	Yes	No	No	No	Yes	PCNL	No	No	4	4.56	No	No	No	Yes	No	3	3	9.35	<3	<90 min	Ureteroscope
133	Control group	Female	54	24.14	No	No	Yes	No	No	No	No	Yes	3	5.27	No	No	No	No	No	2	3	9.91	<3	<90 min	Ureteroscope
134	Control group	Male	44	24.16	Yes	No	No	No	Yes	PCNL	No	No	4	5.69	No	No	No	Yes	No	5	3	10.17	<3	<90 min	Ureteroscope
135	Control group	Male	55	25.29	Yes	No	No	No	Yes	PCNL	No	No	4	6.04	No	No	No	Yes	No	4	2	10.23	<3	<90 min	Ureteroscope
136	Control group	Male	55	23.81	Yes	No	No	No	Yes	PCNL	No	No	4	4.05	No	No	No	Yes	No	2	4	9.46	<3	<90 min	Ureteroscope
137	Septic shock group	Female	63	23.17	No	No	No	No	No	PCNL	No	Yes	4	9.21	No	Yes	No	No	No	5	4	18.01	<3	≥90 min	Ureteroscope
138	Control group	Male	50	27.65	Yes	No	No	No	Yes	PCNL	No	No	4	4.56	No	No	No	Yes	No	4	3	10.25	<3	<90 min	Ureteroscope
139	Control group	Male	49	24.16	Yes	No	No	No	Yes	PCNL	No	No	4	5.04	No	No	No	Yes	No	1	3	11.07	<3	<90 min	Ureteroscope
140	Control group	Male	60	24.64	Yes	No	No	No	Yes	PCNL	No	No	4	3.08	No	No	No	Yes	No	3	3	10	<3	<90 min	Ureteroscope
141	Control group	Female	49	25.08	No	No	Yes	No	No	No	No	Yes	6	6.4	No	No	No	No	No	3	3	10.13	<3	<90 min	Ureteroscope
142	Control group	Male	65	22.68	Yes	No	No	No	Yes	PCNL	No	No	4	5.08	No	No	No	Yes	No	4	2	10.98	<3	<90 min	Ureteroscope
143	Control group	Male	44	23.93	Yes	Yes	No	No	Yes	PCNL	No	No	3	7.46	No	No	No	Yes	No	2	3	10.3	<3	<90 min	Ureteroscope
144	Control group	Female	39	21.7	No	No	No	No	No	No	No	No	4	5.34	No	No	No	No	No	3	6	9.79	<3	<90 min	Ureteroscope
145	Control group	Male	60	20.03	Yes	Yes	No	No	Yes	PCNL	No	No	3	6.09	No	No	No	Yes	No	3	3	10.33	<3	<90 min	Ureteroscope
146	Control group	Male	56	23.81	Yes	Yes	No	No	Yes	PCNL	No	No	1	5.55	No	No	No	Yes	No	4	2	9.79	<3	<90 min	Ureteroscope
147	Control group	Female	64	25.7	Yes	No	Yes	No	No	No	Ureteral double-J stenting	Yes	5	4.75	No	No	No	No	No	2	3	10.34	<3	≥90 min	Nephroscope
148	Control group	Male	44	24.12	Yes	Yes	No	No	Yes	PCNL	No	No	5	3.35	No	No	No	Yes	No	2	1	10.37	<3	<90 min	Ureteroscope
149	Control group	Male	45	21.92	Yes	Yes	No	No	Yes	PCNL	No	No	4	4.52	No	No	No	Yes	No	3	4	10.77	<3	<90 min	Ureteroscope
150	Control group	Male	49	24.12	No	Yes	No	No	Yes	PCNL	No	No	5	3.96	No	No	No	Yes	No	1	4	9.91	<3	<90 min	Ureteroscope
151	Control group	Female	70	22.34	No	No	No	No	No	No	No	No	4	6.16	No	No	No	No	No	5	3	10.17	<3	<90 min	Ureteroscope
152	Control group	Male	50	23.56	No	Yes	Yes	No	Yes	PCNL	No	No	6	6.68	No	No	No	Yes	No	5	3	10.09	<3	<90 min	Ureteroscope
153	Control group	Male	55	24.7	No	Yes	Yes	No	No	PCNL	No	No	4	5.7	No	No	No	Yes	No	3	3	10.74	<3	<90 min	Ureteroscope
154	Control group	Female	58	24.14	No	No	No	No	No	URS	No	No	4	4.26	Yes	No	No	No	No	2	2	10.13	<3	≥90 min	Ureteroscope
155	Control group	Male	73	25.3	No	Yes	Yes	No	No	PCNL	No	No	7	4.25	No	No	No	Yes	No	3	2	9.87	<3	<90 min	Ureteroscope
156	Control group	Male	62	23.85	No	No	Yes	No	No	PCNL	No	No	3	4.75	No	No	No	Yes	No	2	5	10.77	<3	<90 min	Ureteroscope
157	Control group	Female	62	21.24	Yes	No	Yes	No	No	No	No	Yes	4	6.52	No	No	No	No	No	3	3	9.61	<3	≥90 min	Nephroscope
158	Control group	Male	58	21.35	No	No	Yes	No	No	PCNL	No	No	2	6.52	No	No	No	Yes	No	2	3	10.4	<3	<90 min	Ureteroscope
159	Control group	Male	56	25.03	No	No	Yes	No	No	PCNL	No	No	4	5.89	No	No	No	Yes	No	4	2	10.88	<3	<90 min	Ureteroscope
160	Control group	Male	43	23.59	No	No	Yes	No	No	PCNL	No	No	4	4.26	No	No	No	Yes	No	5	6	10.14	<3	<90 min	Ureteroscope
161	Control group	Male	42	23.86	No	No	Yes	No	No	PCNL	No	No	4	6.88	No	No	No	Yes	No	6	3	10.17	<3	<90 min	Ureteroscope
162	Septic shock group	Female	49	24.55	Yes	No	No	No	No	PCNL	Ureteral double-J stenting	Yes	1	8.04	Yes	Yes	Yes	No	No	8	4	18.05	<3	≥90 min	Nephroscope
163	Control group	Male	49	19.95	No	No	Yes	No	No	PCNL	No	No	4	5.55	No	No	No	Yes	No	5	2	10.38	<3	<90 min	Ureteroscope
164	Control group	Male	50	24.6	No	No	Yes	No	No	PCNL	No	No	4	3.35	No	No	No	Yes	No	3	3	10.36	<3	<90 min	Ureteroscope
165	Control group	Male	51	20.44	No	No	Yes	No	No	PCNL	No	No	4	4.73	No	No	No	Yes	No	2	4	10.51	<3	<90 min	Ureteroscope
166	Control group	Female	69	23.91	No	No	Yes	No	No	No	No	Yes	2	3.83	No	No	No	No	No	4	6	9.87	<3	<90 min	Ureteroscope
167	Control group	Male	52	24.72	No	No	Yes	No	No	PCNL	No	No	4	6.4	No	No	No	Yes	No	3	3	10.18	<3	<90 min	Ureteroscope
168	Control group	Male	51	23.56	No	No	Yes	No	No	PCNL	No	No	4	5.27	No	No	No	Yes	No	4	5	9.31	<3	<90 min	Ureteroscope
169	Control group	Female	67	22.68	No	No	No	No	No	No	No	No	5	5.07	No	No	No	No	No	3	3	10.68	<3	<90 min	Ureteroscope
170	Control group	Male	46	23.65	No	No	Yes	No	No	PCNL	No	No	4	6.4	No	No	No	Yes	No	2	3	10.73	<3	<90 min	Ureteroscope
171	Control group	Male	47	25.46	No	No	Yes	No	No	PCNL	No	No	4	3.83	No	No	No	No	Yes	3	6	10.51	<3	<90 min	Ureteroscope
172	Control group	Female	63	23.65	Yes	No	Yes	No	No	No	No	Yes	3	5.89	No	No	No	No	No	4	3	10.13	<3	≥90 min	Nephroscope
173	Control group	Male	48	21.72	No	No	Yes	No	No	PCNL	No	No	4	6.16	No	No	No	No	Yes	4	5	9.88	<3	<90 min	Ureteroscope
174	Control group	Male	62	22.68	No	No	Yes	No	No	PCNL	No	No	4	5.12	No	No	No	No	Yes	2	4	11.63	<3	<90 min	Ureteroscope
175	Control group	Male	45	27.1	No	No	Yes	No	No	PCNL	No	No	4	4.75	No	No	No	No	Yes	1	3	9.87	<3	<90 min	Ureteroscope
176	Control group	Female	41	25.29	No	No	Yes	No	No	No	No	Yes	4	6.16	No	No	No	No	No	2	1	10.93	<3	<90 min	Ureteroscope
177	Control group	Male	54	26	No	No	Yes	No	No	PCNL	No	No	4	4.2	No	No	No	No	Yes	6	1	10.07	<3	<90 min	Ureteroscope
178	Control group	Male	60	23.43	No	No	Yes	No	No	PCNL	No	No	4	5.86	No	No	No	No	Yes	3	2	10.81	<3	<90 min	Ureteroscope
179	Control group	Male	46	22.24	No	No	Yes	No	No	PCNL	No	No	4	6.12	No	No	No	No	Yes	2	2	10.82	<3	<90 min	Ureteroscope
180	Control group	Male	47	21.7	No	No	Yes	No	No	PCNL	Ureteral double-J stenting	No	4	5.77	No	No	No	No	Yes	4	3	10.34	<3	<90 min	Ureteroscope
181	Septic shock group	Female	45	25.17	No	No	No	Yes	No	PCNL	No	Yes	4	7.82	No	Yes	No	No	No	7	1	17.89	<3	≥90 min	Nephroscope
182	Control group	Male	48	24.72	No	No	Yes	No	No	PCNL	Ureteral double-J stenting	No	4	4.42	No	No	No	No	Yes	3	3	10.88	<3	<90 min	Ureteroscope
183	Control group	Male	62	24.02	No	No	Yes	No	No	PCNL	Ureteral double-J stenting	No	4	4.75	No	No	No	No	Yes	5	4	10.73	<3	<90 min	Ureteroscope
184	Control group	Male	71	20.35	No	No	Yes	No	No	PCNL	Ureteral double-J stenting	No	4	3.62	No	No	No	No	Yes	5	3	10.71	<3	<90 min	Ureteroscope
185	Control group	Female	56	21.86	No	No	No	No	Yes	URS	No	No	4	3.67	No	No	No	Yes	No	2	4	10.97	<3	≥90 min	Ureteroscope
186	Control group	Male	45	23.22	No	No	Yes	No	No	PCNL	Ureteral double-J stenting	No	3	5.46	No	No	No	No	Yes	2	2	10.03	<3	<90 min	Ureteroscope
187	Control group	Female	68	25.76	No	No	No	No	No	No	No	No	4	6.03	No	No	No	No	No	4	4	10.31	<3	<90 min	Ureteroscope
188	Control group	Male	61	27.13	No	No	Yes	No	No	PCNL	Ureteral double-J stenting	No	3	2.13	No	No	No	No	Yes	1	3	10.27	<3	<90 min	Ureteroscope
189	Control group	Male	57	25.73	No	No	Yes	No	No	PCNL	Ureteral double-J stenting	No	2	2.64	No	No	No	No	Yes	4	5	10.31	<3	<90 min	Ureteroscope
190	Control group	Female	43	24.33	Yes	No	Yes	No	No	No	No	Yes	4	4.26	No	No	No	No	No	3	4	10.92	<3	<90 min	Nephroscope
191	Control group	Male	49	22.24	No	No	Yes	No	No	PCNL	Ureteral double-J stenting	No	4	4.25	No	No	No	No	Yes	2	2	10.19	<3	<90 min	Ureteroscope
192	Control group	Male	61	23.85	No	No	Yes	No	No	PCNL	Ureteral double-J stenting	No	1	5.08	No	No	No	No	Yes	5	4	10.23	<3	<90 min	Ureteroscope
193	Control group	Female	60	25.91	No	No	Yes	No	No	No	No	Yes	3	5.12	No	No	No	No	No	3	2	10.81	<3	<90 min	Ureteroscope
194	Control group	Male	57	23.44	No	No	Yes	No	No	PCNL	Ureteral double-J stenting	No	4	4.66	No	No	No	No	Yes	3	3	11.03	<3	<90 min	Ureteroscope
195	Control group	Male	59	24.26	No	No	Yes	No	No	PCNL	Ureteral double-J stenting	No	5	5.86	No	No	No	No	Yes	2	3	9.79	<3	<90 min	Ureteroscope
196	Control group	Male	63	25.46	No	No	Yes	No	No	PCNL	Ureteral double-J stenting	No	4	4.27	No	No	No	No	Yes	3	4	10.17	<3	<90 min	Ureteroscope
197	Control group	Male	45	23.87	No	No	Yes	No	No	PCNL	Ureteral double-J stenting	No	3	2.08	No	No	No	No	Yes	4	2	10.68	<3	<90 min	Ureteroscope
198	Septic shock group	Female	67	22.61	No	No	No	No	No	PCNL	Percutaneous nephrostomy	Yes	4	6.04	No	Yes	No	No	No	5	6	18.45	<3	≥90 min	Ureteroscope
199	Control group	Male	56	21.68	No	No	Yes	No	No	PCNL	Ureteral double-J stenting	No	4	5.99	No	No	No	No	Yes	4	3	10.31	<3	<90 min	Nephroscope
200	Control group	Male	52	24.46	No	No	Yes	No	No	PCNL	Ureteral double-J stenting	No	6	3.9	No	No	No	No	Yes	2	3	9.77	<3	<90 min	Nephroscope
201	Control group	Male	53	23.95	No	No	Yes	No	No	PCNL	Ureteral double-J stenting	No	7	5.36	No	No	No	No	Yes	3	3	10.35	<3	<90 min	Nephroscope
202	Control group	Female	46	23.35	No	No	Yes	No	No	No	No	Yes	4	4.75	No	No	No	No	No	4	4	9.72	<3	<90 min	Ureteroscope
203	Control group	Male	55	22.47	No	No	Yes	No	No	PCNL	Ureteral double-J stenting	No	8	5.52	No	No	No	No	Yes	5	4	10.71	<3	<90 min	Nephroscope
204	Control group	Male	64	24.09	No	No	Yes	No	No	No	Ureteral double-J stenting	No	4	6.88	No	No	No	No	Yes	2	2	10.41	<3	<90 min	Nephroscope
205	Control group	Male	45	25.45	No	No	Yes	No	No	No	Ureteral double-J stenting	No	2	6.4	No	No	Yes	No	No	3	3	10.53	<3	<90 min	Nephroscope
206	Control group	Male	46	26	No	No	Yes	No	No	No	Ureteral double-J stenting	No	2	3.83	No	No	Yes	No	No	1	1	10.21	<3	<90 min	Nephroscope
207	Control group	Female	51	26.24	No	No	No	No	No	No	No	No	2	5.87	No	No	No	No	No	1	5	9.77	<3	<90 min	Ureteroscope
208	Control group	Male	46	26.43	No	No	Yes	No	No	No	Ureteral double-J stenting	No	4	5.21	No	No	Yes	No	No	2	2	10.79	<3	<90 min	Nephroscope
209	Control group	Male	59	24.64	No	No	Yes	No	No	No	No	No	3	5.12	No	No	Yes	No	No	4	5	10.83	<3	<90 min	Nephroscope
210	Control group	Female	56	23.95	No	No	Yes	No	No	No	No	No	1	4.2	No	No	No	No	No	2	3	10.38	<3	<90 min	Ureteroscope
211	Control group	Male	60	24.72	No	No	Yes	No	No	No	No	No	5	4.66	No	No	Yes	No	No	2	3	10.81	<3	<90 min	Nephroscope
212	Control group	Male	62	20.26	No	No	No	No	No	No	No	No	4	7.12	No	No	Yes	No	No	1	5	11.69	<3	<90 min	Nephroscope
213	Control group	Male	52	26.72	No	No	No	No	No	No	No	No	6	5.7	No	No	Yes	No	No	5	3	10.38	<3	<90 min	Nephroscope
214	Control group	Female	41	24.03	No	No	No	No	No	No	Percutaneous nephrostomy	No	3	5.89	No	Yes	No	No	No	3	3	10.35	<3	<90 min	Ureteroscope
215	Control group	Male	45	25.3	No	No	No	No	No	No	No	No	4	7.1	No	No	Yes	No	No	4	5	10.77	<3	<90 min	Nephroscope
216	Control group	Male	61	26.7	No	No	No	No	No	No	No	No	7	3.67	Yes	No	Yes	No	No	3	5	10.72	<3	<90 min	Nephroscope
217	Control group	Male	57	23.34	No	No	No	No	No	No	Percutaneous nephrostomy	No	9	4.56	Yes	No	Yes	No	No	4	3	10.31	<3	<90 min	Nephroscope
218	Control group	Male	59	23.56	No	No	No	No	No	No	Percutaneous nephrostomy	No	4	5.77	Yes	No	Yes	No	No	5	4	10.77	<3	<90 min	Nephroscope
219	Control group	Male	63	24.26	No	No	No	No	No	No	Percutaneous nephrostomy	No	4	4.2	Yes	No	Yes	No	No	2	3	10.81	<3	<90 min	Nephroscope
220	Control group	Male	39	23.8	No	No	No	No	No	Open surgery	Percutaneous nephrostomy	No	3	7.1	Yes	No	Yes	No	No	3	2	9.72	<3	<90 min	Nephroscope
221	Septic shock group	Female	66	23.21	No	No	Yes	No	Yes	No	No	Yes	3	7.48	No	Yes	No	No	No	6	4	17.57	<3	<90 min	Ureteroscope
222	Control group	Male	47	26.7	No	No	No	No	No	Open surgery	Percutaneous nephrostomy	No	4	4.73	Yes	No	Yes	No	No	5	4	11.69	<3	<90 min	Nephroscope
223	Control group	Female	59	26.34	No	No	Yes	No	No	No	No	No	2	5.86	No	No	No	No	No	1	3	9.46	<3	<90 min	Ureteroscope
224	Control group	Male	45	24.33	No	No	No	No	No	Open surgery	Percutaneous nephrostomy	Yes	2	5.21	Yes	No	Yes	No	No	4	1	10.94	<3	<90 min	Nephroscope
225	Control group	Male	40	24.81	No	No	No	No	No	Open surgery	Percutaneous nephrostomy	Yes	4	6.34	Yes	No	Yes	No	No	2	3	10.16	<3	<90 min	Nephroscope
226	Control group	Female	43	23.81	No	No	No	No	No	No	Percutaneous nephrostomy	No	4	5.38	No	Yes	No	No	No	2	3	10.71	<3	<90 min	Ureteroscope
227	Control group	Male	40	24.46	No	No	No	No	No	Open surgery	Percutaneous nephrostomy	Yes	4	5.24	Yes	No	Yes	No	No	1	3	10.76	<3	<90 min	Nephroscope
228	Control group	Male	44	24.54	No	No	No	No	No	Open surgery	Percutaneous nephrostomy	Yes	1	3.56	Yes	No	Yes	No	No	5	2	10.63	<3	<90 min	Nephroscope
229	Control group	Female	58	23.12	Yes	No	Yes	No	No	No	No	Yes	5	6.88	No	No	No	No	No	4	2	11.11	<3	<90 min	Nephroscope
230	Control group	Male	45	22.13	No	No	No	No	No	Open surgery	Percutaneous nephrostomy	Yes	4	4.87	Yes	No	Yes	No	No	3	3	10.83	<3	<90 min	Nephroscope
231	Control group	Male	46	23.44	No	No	No	No	No	Open surgery	Percutaneous nephrostomy	Yes	4	5.08	Yes	No	Yes	No	No	2	3	10.34	<3	<90 min	Nephroscope
232	Control group	Male	47	23.65	No	No	No	No	No	Open surgery	Percutaneous nephrostomy	Yes	4	6.68	Yes	No	Yes	No	No	2	4	11.19	<3	<90 min	Nephroscope
233	Septic shock group	Female	64	25.6	No	No	Yes	No	No	Open surgery	No	Yes	4	8.08	No	Yes	No	No	No	7	4	18.65	<3	<90 min	Ureteroscope
234	Control group	Male	48	25.25	No	No	No	No	No	Open surgery	Percutaneous nephrostomy	Yes	4	6.34	Yes	No	Yes	No	No	3	5	9.93	<3	<90 min	Nephroscope
235	Control group	Male	62	24.91	No	No	No	No	No	Open surgery	Percutaneous nephrostomy	Yes	4	5.24	Yes	No	Yes	No	No	5	3	10.38	<3	<90 min	Nephroscope
236	Control group	Male	45	18.81	No	No	No	No	No	Open surgery	Percutaneous nephrostomy	Yes	4	4.55	Yes	No	Yes	No	No	4	2	10.82	<3	<90 min	Nephroscope
237	Control group	Female	54	24.64	No	No	Yes	No	No	No	No	No	3	6.12	No	No	No	No	No	1	5	10.88	<3	<90 min	Ureteroscope
238	Control group	Male	61	22.03	No	No	No	No	No	Open surgery	Percutaneous nephrostomy	Yes	4	5.94	Yes	No	Yes	No	No	3	3	9.88	<3	<90 min	Nephroscope
239	Control group	Male	57	24.56	No	No	No	No	No	Open surgery	Percutaneous nephrostomy	Yes	4	4.14	Yes	No	Yes	No	No	2	3	10.14	<3	<90 min	Nephroscope
240	Control group	Female	39	25.05	No	No	Yes	No	No	No	No	Yes	4	5.55	No	No	No	No	No	2	3	11.13	<3	<90 min	Nephroscope
241	Control group	Male	59	22.71	No	No	No	No	No	Open surgery	Percutaneous nephrostomy	Yes	4	5.36	Yes	No	Yes	No	No	5	3	10.17	<3	<90 min	Nephroscope
242	Control group	Male	63	23.93	No	No	No	No	No	Open surgery	No	Yes	4	6.13	Yes	No	Yes	No	No	1	4	10.82	<3	<90 min	Nephroscope
243	Control group	Male	53	24.7	No	No	No	No	No	Open surgery	No	Yes	4	5.89	Yes	No	Yes	No	No	3	2	10.34	<3	<90 min	Nephroscope
244	Control group	Male	45	24.46	No	No	No	No	No	Open surgery	No	Yes	4	4.14	Yes	No	Yes	No	No	4	3	10.88	<3	<90 min	Nephroscope
245	Control group	Female	55	25.03	No	No	No	No	No	EWL	Percutaneous nephrostomy	No	1	4.42	No	Yes	No	No	No	1	3	10.41	<3	<90 min	Ureteroscope
246	Control group	Female	42	19.44	No	No	No	No	No	EWL	Percutaneous nephrostomy	No	4	5.31	No	Yes	No	No	No	3	5	10.53	<3	<90 min	Ureteroscope
247	Control group	Male	48	23.12	No	No	No	No	No	Open surgery	No	Yes	4	5.36	Yes	No	Yes	No	No	5	5	10.31	<3	<90 min	Nephroscope
248	Control group	Male	42	24.51	No	No	No	No	No	Open surgery	No	Yes	4	6.13	Yes	No	Yes	No	No	2	5	10.19	<3	<90 min	Nephroscope
249	Control group	Male	55	24.25	No	No	No	No	No	Open surgery	No	Yes	4	5.97	Yes	No	Yes	No	No	3	3	10.15	<3	<90 min	Ureteroscope
250	Control group	Male	47	25.7	No	No	No	No	No	Open surgery	No	No	2	5.64	No	Yes	No	No	No	2	3	10.35	<3	<90 min	Ureteroscope
251	Control group	Female	70	24.91	No	No	Yes	No	No	No	No	Yes	6	3.35	No	No	No	No	No	4	3	10.19	<3	<90 min	Nephroscope
252	Control group	Male	45	25.24	No	No	No	No	No	Open surgery	No	No	8	4.05	No	Yes	No	No	No	4	2	10.37	<3	<90 min	Ureteroscope
253	Control group	Male	41	19.65	No	No	No	No	No	Open surgery	No	No	6	5.72	No	Yes	No	No	No	2	1	10.14	<3	<90 min	Ureteroscope
254	Control group	Female	49	19.89	No	No	Yes	No	No	No	No	No	5	5.77	No	No	No	No	No	7	3	10.25	<3	<90 min	Ureteroscope
255	Control group	Male	56	25.32	No	No	No	No	No	Open surgery	No	No	4	5.77	No	Yes	No	No	No	3	6	9.74	<3	<90 min	Ureteroscope
256	Control group	Male	54	25.37	No	No	No	No	No	Open surgery	No	No	5	4.65	No	Yes	No	No	No	1	3	10.57	<3	<90 min	Ureteroscope
257	Control group	Male	49	24.05	No	No	No	No	No	Open surgery	No	No	3	5.59	No	Yes	No	No	No	3	3	10.32	<3	<90 min	Ureteroscope
258	Septic shock group	Female	48	23.9	No	No	Yes	No	No	Open surgery	No	Yes	4	7.82	Yes	No	Yes	No	No	9	3	20.48	<3	<90 min	Ureteroscope
259	Control group	Male	66	23.01	No	No	No	No	No	Open surgery	No	No	4	7.92	No	Yes	No	No	No	2	4	10.75	<3	<90 min	Ureteroscope
260	Control group	Male	45	27.03	No	No	No	No	No	Open surgery	No	No	2	6.16	No	Yes	No	No	No	4	5	10.13	<3	<90 min	Ureteroscope
261	Control group	Male	67	25.76	No	No	No	No	No	Open surgery	No	No	2	6.16	No	Yes	No	No	No	5	3	10.47	<3	<90 min	Ureteroscope
262	Control group	Male	55	22.12	No	No	No	No	No	Open surgery	No	No	4	4.26	No	Yes	No	No	No	4	6	11.19	<3	<90 min	Ureteroscope
263	Septic shock group	Female	50	19.15	No	No	Yes	No	No	Open surgery	No	Yes	4	4.96	No	No	No	Yes	No	5	2	18.16	<3	<90 min	Nephroscope
264	Control group	Male	61	20.22	No	No	No	No	No	Open surgery	No	No	4	7.12	No	Yes	No	No	No	2	2	10.32	<3	<90 min	Ureteroscope
265	Control group	Male	42	19.92	No	No	No	No	No	Open surgery	No	No	4	5.31	No	Yes	No	No	No	4	3	10.15	<3	<90 min	Ureteroscope
266	Control group	Male	46	23.8	No	No	No	No	No	Open surgery	No	No	4	4.25	No	Yes	No	No	No	4	3	10.51	≥3	<90 min	Ureteroscope
267	Control group	Male	44	20.1	No	No	No	No	No	Open surgery	No	No	4	4.75	No	Yes	No	No	No	4	3	10.18	≥3	<90 min	Ureteroscope
268	Control group	Female	56	24.09	No	No	Yes	No	No	No	No	No	4	4.42	No	No	No	No	No	2	5	10.97	<3	<90 min	Ureteroscope
269	Control group	Male	59	24.3	No	No	No	No	No	Open surgery	No	No	4	2.52	No	Yes	No	No	No	3	3	10.97	≥3	<90 min	Ureteroscope
270	Control group	Male	41	24.81	No	No	No	No	No	Open surgery	No	No	4	7.12	No	Yes	No	No	No	5	2	9.31	≥3	<90 min	Ureteroscope
271	Control group	Male	43	23.8	No	No	No	No	No	Open surgery	No	No	4	5.69	No	Yes	No	No	No	3	1	10.73	≥3	≥90 min	Ureteroscope
272	Control group	Male	55	23.85	No	No	No	No	No	Open surgery	No	No	4	2.64	No	Yes	No	No	No	2	3	11.63	≥3	≥90 min	Ureteroscope
273	Septic shock group	Female	49	23.35	No	No	Yes	No	No	Open surgery	Ureteral double-J stenting	Yes	5	7.02	No	No	No	No	Yes	10	4	17.43	<3	<90 min	Ureteroscope
274	Control group	Male	42	24.87	No	No	No	No	No	Open surgery	No	No	4	4.25	No	Yes	No	No	No	4	6	9.87	≥3	≥90 min	Ureteroscope
275	Control group	Male	44	25.46	No	No	No	No	No	Open surgery	No	No	4	5.7	No	Yes	No	No	No	1	3	10.07	≥3	≥90 min	Ureteroscope
276	Septic shock group	Female	54	24.13	No	No	Yes	No	No	Open surgery	No	Yes	4	8.22	Yes	No	No	No	Yes	7	6	18.93	≥3	<90 min	Ureteroscope
277	Control group	Male	42	22.13	No	No	No	No	No	Open surgery	Ureteral double-J stenting	No	5	2.74	No	Yes	No	No	No	5	2	10.25	<3	≥90 min	Ureteroscope
278	Control group	Male	55	22.34	No	No	No	No	No	Open surgery	Ureteral double-J stenting	No	6	5.99	No	No	No	No	No	1	3	10.47	<3	≥90 min	Ureteroscope
279	Control group	Male	45	25.24	No	No	No	No	No	No	No	No	3	4.54	No	No	Yes	No	No	3	5	11.11	<3	≥90 min	Nephroscope
280	Control group	Male	72	24.14	No	No	No	No	No	No	No	No	5	4.25	No	No	Yes	No	No	2	4	10.44	<3	≥90 min	Nephroscope
281	Septic shock group	Female	69	24.81	Yes	No	No	No	No	Open surgery	No	Yes	4	5.23	No	No	No	Yes	No	8	4	18.95	<3	<90 min	Ureteroscope
282	Control group	Male	51	23.8	No	No	No	No	No	No	No	No	4	5.12	Yes	No	Yes	No	No	5	3	10.89	<3	<90 min	Nephroscope
283	Control group	Male	49	26.34	No	No	No	No	No	No	No	No	5	5.64	Yes	No	Yes	No	No	6	3	10.37	<3	<90 min	Nephroscope
284	Control group	Male	44	24.87	No	No	No	No	No	No	No	No	4	4.54	Yes	No	Yes	No	No	4	6	10.13	<3	<90 min	Nephroscope
285	Control group	Male	41	24.67	No	No	No	No	No	No	No	No	6	2.26	Yes	No	Yes	No	No	3	1	10.15	<3	<90 min	Nephroscope
286	Control group	Male	56	20.75	No	No	No	No	No	No	No	No	4	4.42	Yes	No	Yes	No	No	5	2	10.14	<3	<90 min	Nephroscope
287	Control group	Male	49	24.73	No	No	No	No	No	PCNL	No	Yes	1	5.94	No	No	No	Yes	No	2	3	11.17	<3	<90 min	Ureteroscope
288	Control group	Male	57	24.51	No	No	No	No	No	PCNL	No	Yes	7	5.57	No	No	No	Yes	No	4	4	11.19	<3	<90 min	Ureteroscope
289	Control group	Male	66	24.14	No	No	No	No	No	PCNL	No	No	6	5.51	No	No	No	Yes	No	5	3	9.61	<3	<90 min	Ureteroscope
290	Control group	Male	54	23.12	No	No	No	No	No	No	No	Yes	4	5.31	Yes	No	Yes	No	No	2	4	9.86	<3	<90 min	Nephroscope
291	Control group	Male	53	24.02	No	No	Yes	No	No	EWL	Ureteral double-J stenting	Yes	4	5.04	Yes	No	Yes	No	No	3	3	10.19	<3	<90 min	Ureteroscope
292	Control group	Female	41	22.24	No	No	No	No	No	No	Percutaneous nephrostomy	Yes	3	6.52	No	Yes	No	No	No	2	5	10.17	<3	<90 min	Ureteroscope
293	Control group	Male	64	25.12	No	No	No	No	No	Open surgery	No	No	4	4.26	No	Yes	No	No	No	2	3	9.61	<3	<90 min	Ureteroscope
294	Control group	Female	58	25.32	No	No	No	No	No	Open surgery	Percutaneous nephrostomy	Yes	2	5.15	No	Yes	No	No	No	5	3	12.46	<3	<90 min	Nephroscope
295	Control group	Female	63	25.37	No	No	No	No	No	Open surgery	Percutaneous nephrostomy	Yes	3	4.2	No	Yes	No	No	No	2	3	9.86	<3	<90 min	Nephroscope
296	Control group	Female	44	23.43	No	No	No	No	No	Open surgery	Percutaneous nephrostomy	Yes	4	3.5	No	Yes	No	No	No	3	4	10.25	<3	<90 min	Nephroscope
297	Control group	Male	52	24.67	No	No	Yes	No	No	EWL	Ureteral double-J stenting	Yes	4	5.31	Yes	No	Yes	No	No	2	4	10.51	<3	<90 min	Ureteroscope
298	Control group	Male	57	25.46	No	No	Yes	No	No	EWL	Ureteral double-J stenting	Yes	4	3.08	Yes	No	Yes	No	No	4	6	11.26	<3	<90 min	Ureteroscope
299	Control group	Male	49	24.03	No	No	Yes	No	No	PCNL	No	Yes	4	5.86	Yes	Yes	Yes	No	No	2	6	11.19	<3	≥90 min	Nephroscope
300	Control group	Female	41	24.6	No	No	No	No	No	No	No	No	4	5.86	No	No	No	No	No	2	4	10.03	<3	<90 min	Ureteroscope
301	Control group	Male	53	25.29	No	No	Yes	No	No	PCNL	No	Yes	4	5.86	Yes	Yes	Yes	No	No	3	3	10.86	<3	≥90 min	Ureteroscope
302	Control group	Female	55	24.91	No	No	No	No	No	URS	No	No	4	5.07	Yes	No	No	No	No	2	2	10.81	≥3	≥90 min	Ureteroscope
303	Control group	Male	69	25.55	No	No	Yes	No	No	PCNL	No	Yes	4	5.07	Yes	Yes	Yes	No	No	4	3	10.79	<3	≥90 min	Ureteroscope
304	Control group	Male	71	24.43	No	No	Yes	No	No	PCNL	No	Yes	4	5.94	Yes	Yes	Yes	No	No	5	4	9.92	<3	≥90 min	Ureteroscope
305	Control group	Female	53	25.03	Yes	No	No	No	No	EWL	Ureteral double-J stenting	Yes	4	3.35	Yes	No	No	No	No	2	3	9.74	<3	≥90 min	Nephroscope
306	Control group	Male	51	24.75	No	No	Yes	No	No	EWL	Ureteral double-J stenting	Yes	4	6.16	No	No	Yes	No	No	5	3	10.51	<3	<90 min	Ureteroscope
307	Control group	Male	49	24.81	No	No	Yes	No	No	EWL	Ureteral double-J stenting	Yes	4	6.64	No	No	Yes	No	No	4	5	10.47	<3	<90 min	Ureteroscope
308	Control group	Male	44	23.27	No	No	Yes	No	No	EWL	Ureteral double-J stenting	Yes	4	5.1	No	No	Yes	No	No	6	3	9.87	<3	<90 min	Ureteroscope
309	Control group	Female	50	23.34	No	No	No	No	No	Open surgery	Percutaneous nephrostomy	Yes	3	5.07	No	Yes	No	No	No	3	4	10.97	<3	<90 min	Nephroscope
310	Control group	Male	41	24.16	No	No	Yes	No	No	EWL	Ureteral double-J stenting	Yes	4	4.05	No	No	Yes	No	No	3	3	10.17	<3	<90 min	Ureteroscope
311	Control group	Male	56	26	No	No	Yes	No	No	EWL	Ureteral double-J stenting	Yes	4	4.05	No	No	Yes	No	No	2	3	10.37	<3	<90 min	Ureteroscope
312	Control group	Male	54	25.37	No	No	Yes	No	No	EWL	No	Yes	4	5.72	No	No	Yes	No	No	4	4	10.5	<3	<90 min	Ureteroscope
313	Control group	Male	49	25.46	No	No	Yes	No	No	EWL	No	Yes	3	4.7	No	No	Yes	No	No	3	5	10.75	<3	<90 min	Ureteroscope
314	Control group	Male	44	23.87	No	No	Yes	No	No	EWL	No	Yes	5	6.16	No	No	Yes	No	No	1	2	10.13	<3	<90 min	Ureteroscope
315	Control group	Male	64	22.5	No	No	Yes	No	No	EWL	No	Yes	4	4.25	No	No	No	No	Yes	5	1	10.97	<3	≥90 min	Ureteroscope
316	Control group	Male	69	24.33	No	No	Yes	No	No	EWL	No	Yes	5	7.92	No	No	No	No	Yes	4	4	12.92	<3	≥90 min	Ureteroscope
317	Control group	Male	43	26.49	No	No	Yes	No	No	EWL	No	Yes	3	7.12	No	No	No	No	Yes	2	3	10.13	<3	≥90 min	Ureteroscope
318	Control group	Male	39	25.69	No	No	Yes	No	No	EWL	No	Yes	2	5.48	No	No	No	No	Yes	3	1	10.47	<3	≥90 min	Ureteroscope
319	Control group	Male	40	24.05	No	No	Yes	No	No	EWL	No	Yes	1	4.27	No	No	No	No	Yes	4	3	10.47	<3	≥90 min	Ureteroscope
320	Control group	Male	44	23.43	No	No	Yes	No	No	EWL	No	No	5	2.08	No	No	No	No	Yes	3	3	10.57	<3	≥90 min	Ureteroscope
321	Control group	Male	45	22.13	No	No	Yes	No	No	EWL	No	No	4	4.52	No	No	No	No	Yes	2	4	10.32	<3	≥90 min	Ureteroscope
322	Control group	Female	49	24.72	No	No	No	No	No	No	Percutaneous nephrostomy	Yes	6	4.7	No	Yes	No	No	No	3	3	10.34	<3	<90 min	Ureteroscope
323	Control group	Male	42	22.68	No	No	Yes	No	No	EWL	No	No	6	3.96	No	No	No	No	Yes	4	3	10.03	<3	≥90 min	Ureteroscope
324	Control group	Male	39	28.5	No	No	Yes	No	No	EWL	No	No	2	4.44	No	No	No	No	Yes	4	2	9.79	<3	≥90 min	Ureteroscope
325	Control group	Male	70	26.01	No	No	Yes	No	No	EWL	No	No	4	3.46	No	No	No	No	Yes	3	1	10.41	<3	≥90 min	Ureteroscope
326	Control group	Male	50	22.03	No	No	Yes	No	No	EWL	No	No	4	3.35	No	No	No	No	Yes	2	1	10.68	<3	≥90 min	Ureteroscope
327	Control group	Male	68	21.92	No	No	No	No	No	EWL	No	No	5	6.03	No	No	No	No	Yes	1	3	10.13	<3	≥90 min	Ureteroscope
328	Control group	Male	51	24.6	No	No	No	No	No	EWL	No	No	3	5.12	No	No	No	No	Yes	4	4	10.31	<3	≥90 min	Ureteroscope
329	Control group	Male	41	26.72	No	No	No	No	No	EWL	No	No	4	3.96	No	No	No	No	Yes	5	2	10.16	<3	≥90 min	Ureteroscope
330	Control group	Female	44	25.46	No	No	No	No	No	No	Percutaneous nephrostomy	Yes	5	4.32	No	Yes	No	No	No	2	2	10.88	<3	<90 min	Ureteroscope
331	Control group	Male	43	24.72	No	No	No	No	No	EWL	No	No	4	7.46	No	No	No	No	Yes	3	6	10.19	<3	≥90 min	Ureteroscope
332	Control group	Male	55	26.03	No	No	No	No	No	EWL	No	No	2	6.09	No	No	No	No	Yes	6	7	10.88	<3	≥90 min	Ureteroscope
333	Control group	Male	42	24.66	No	No	No	No	No	EWL	No	No	4	2.64	No	No	No	No	Yes	3	3	10.14	<3	≥90 min	Ureteroscope
334	Control group	Male	64	24.35	No	No	No	No	No	EWL	No	No	3	6.52	No	No	No	No	Yes	2	2	10.75	<3	≥90 min	Ureteroscope
335	Control group	Male	42	25.09	No	No	No	No	No	EWL	No	No	5	5.08	No	No	No	No	Yes	4	3	10.13	<3	≥90 min	Ureteroscope
336	Septic shock group	Female	45	26.69	No	No	No	No	Yes	Open surgery	No	Yes	3	9.68	No	No	Yes	No	No	5	4	17.69	<3	<90 min	Ureteroscope
337	Control group	Male	49	21.68	No	No	Yes	No	No	EWL	No	Yes	2	5.72	No	No	Yes	No	No	2	3	10.19	<3	<90 min	Ureteroscope
338	Control group	Female	56	25.09	No	No	No	No	No	No	Percutaneous nephrostomy	Yes	3	5.9	No	Yes	No	No	No	4	5	10.67	<3	<90 min	Ureteroscope
339	Control group	Male	44	23.43	No	No	Yes	No	No	EWL	No	Yes	4	5.52	No	No	Yes	No	No	2	2	9.75	<3	<90 min	Ureteroscope
340	Control group	Male	44	23.85	No	No	Yes	No	No	EWL	No	Yes	5	2.13	No	No	No	No	Yes	4	3	9.46	<3	≥90 min	Ureteroscope
341	Control group	Male	43	24.26	No	No	Yes	No	No	EWL	No	Yes	4	5.86	No	No	No	No	Yes	4	3	10.25	<3	≥90 min	Ureteroscope
342	Control group	Female	54	21.7	No	No	No	No	No	No	Percutaneous nephrostomy	Yes	4	3.5	No	Yes	No	No	No	1	4	12.46	<3	<90 min	Ureteroscope
343	Control group	Male	39	24.3	No	No	Yes	No	No	EWL	No	Yes	6	5.7	No	No	No	No	Yes	3	2	10.13	<3	≥90 min	Ureteroscope
344	Septic shock group	Female	48	23.21	No	No	No	No	No	URS	No	Yes	4	8.67	No	No	No	No	Yes	7	3	17.96	<3	<90 min	Nephroscope
345	Control group	Male	43	23.65	No	No	No	No	No	EWL	No	No	6	3.83	No	No	No	No	Yes	3	3	10.47	<3	≥90 min	Ureteroscope
346	Control group	Male	56	24.26	No	No	No	No	No	EWL	No	No	5	4.66	No	No	No	No	Yes	1	3	10.36	<3	≥90 min	Ureteroscope
347	Control group	Male	48	22.13	No	No	No	No	No	EWL	No	No	5	5.34	No	No	No	No	Yes	2	4	10.73	<3	≥90 min	Ureteroscope
348	Control group	Male	62	19.44	No	No	No	No	No	EWL	No	No	3	4.2	No	No	No	No	Yes	3	5	9.75	<3	≥90 min	Ureteroscope
349	Control group	Male	69	22.13	No	No	No	No	No	EWL	No	No	5	3.08	No	No	No	No	Yes	5	5	10.13	<3	<90 min	Ureteroscope
350	Control group	Male	71	19.68	No	No	No	No	No	EWL	No	No	3	5.9	No	No	No	No	Yes	2	5	10.31	<3	<90 min	Ureteroscope
351	Control group	Male	54	25.5	No	No	No	No	No	EWL	No	No	2	5.9	No	No	No	No	Yes	3	3	10.36	<3	<90 min	Ureteroscope
352	Control group	Female	55	24.64	No	No	No	No	No	Open surgery	Percutaneous nephrostomy	Yes	5	4.73	No	Yes	No	No	No	4	3	10.23	<3	<90 min	Nephroscope
353	Control group	Male	50	25.5	No	No	No	No	No	EWL	No	No	6	4.73	No	No	No	No	Yes	3	2	9.72	<3	<90 min	Ureteroscope
354	Septic shock group	Female	49	24.51	No	No	No	No	No	No	No	Yes	4	7.77	No	No	No	No	Yes	3	4	18.59	<3	≥90 min	Ureteroscope
355	Control group	Male	47	24.33	No	No	No	No	No	EWL	No	No	4	5.15	No	No	No	No	Yes	4	4	10.71	<3	<90 min	Ureteroscope
356	Control group	Male	39	25.03	No	No	No	No	No	EWL	No	No	3	4.87	No	Yes	No	No	No	3	3	9.75	<3	<90 min	Ureteroscope
357	Septic shock group	Female	51	22.9	No	No	No	No	No	No	Ureteral double-J stenting	Yes	4	8.56	Yes	No	Yes	No	No	6	2	18.59	<3	<90 min	Nephroscope
358	Control group	Male	70	19.44	No	No	No	No	No	EWL	No	No	4	6.12	No	Yes	No	No	No	4	4	10.11	<3	<90 min	Ureteroscope
359	Control group	Male	68	26.7	No	No	No	No	No	EWL	No	No	3	3.5	No	Yes	No	No	No	3	2	9.88	<3	<90 min	Ureteroscope
360	Control group	Male	58	23.8	No	No	No	No	No	EWL	No	No	4	2.64	No	Yes	No	No	No	2	3	9.75	<3	<90 min	Ureteroscope
361	Control group	Male	45	26.7	No	No	No	No	No	EWL	No	No	4	2.53	No	Yes	No	No	No	4	3	10.94	<3	<90 min	Ureteroscope
362	Control group	Female	51	24.67	No	No	Yes	No	No	No	No	No	2	4.25	No	Yes	No	No	No	2	3	11.17	<3	<90 min	Ureteroscope
363	Control group	Male	52	23.1	No	No	No	No	No	EWL	No	No	4	3.08	No	Yes	No	No	No	1	3	10.25	<3	<90 min	Ureteroscope
364	Control group	Male	45	22.24	No	No	No	No	No	EWL	No	No	4	6.52	Yes	Yes	No	No	No	2	4	10.27	<3	<90 min	Ureteroscope
365	Control group	Male	42	25.09	No	No	No	No	No	EWL	Percutaneous nephrostomy	No	4	5.9	Yes	Yes	No	No	No	3	2	10.71	<3	<90 min	Ureteroscope
366	Control group	Male	41	21.7	No	No	No	No	No	EWL	Percutaneous nephrostomy	No	4	3.5	Yes	Yes	No	No	No	4	6	10.16	<3	<90 min	Ureteroscope
367	Control group	Female	49	23.65	No	No	Yes	No	No	No	No	No	4	5.08	No	Yes	No	No	No	4	3	11.26	<3	<90 min	Ureteroscope
368	Control group	Male	40	24.72	No	No	No	No	No	EWL	Percutaneous nephrostomy	No	4	4.7	Yes	Yes	No	No	No	2	4	10.76	<3	<90 min	Ureteroscope
369	Control group	Male	44	25.46	No	No	No	No	No	EWL	Percutaneous nephrostomy	No	4	4.32	Yes	Yes	No	No	No	5	5	9.71	<3	<90 min	Ureteroscope
370	Control group	Male	45	22.89	No	No	No	No	No	EWL	Percutaneous nephrostomy	No	4	6.13	Yes	Yes	No	No	No	3	3	10.63	<3	<90 min	Ureteroscope
371	Control group	Male	44	24.7	No	No	No	No	No	EWL	Percutaneous nephrostomy	No	4	5.9	Yes	Yes	No	No	No	4	3	9.75	<3	<90 min	Ureteroscope
372	Control group	Female	57	24.16	No	No	Yes	No	No	No	No	No	4	4.66	No	Yes	No	No	No	3	3	10.8	<3	<90 min	Ureteroscope
373	Control group	Male	51	24.64	No	No	No	No	No	No	Percutaneous nephrostomy	No	4	4.73	Yes	Yes	No	No	No	3	3	10.83	<3	<90 min	Ureteroscope
374	Control group	Male	67	23.34	No	No	No	No	No	No	Percutaneous nephrostomy	No	4	5.07	Yes	Yes	No	No	No	6	3	10.03	<3	<90 min	Ureteroscope
375	Control group	Male	61	25.32	No	No	No	No	No	No	Percutaneous nephrostomy	No	4	5.15	Yes	Yes	No	No	No	1	4	10.47	<3	<90 min	Ureteroscope
376	Control group	Male	58	25.37	No	No	No	No	No	No	No	No	4	4.2	Yes	Yes	No	No	No	2	2	10.97	<3	<90 min	Ureteroscope
377	Control group	Male	47	23.43	No	No	No	No	Yes	No	No	No	4	3.5	Yes	Yes	No	No	No	3	3	9.86	<3	<90 min	Ureteroscope
378	Septic shock group	Female	44	23.93	No	No	No	No	No	No	No	Yes	6	9.38	No	No	No	No	Yes	7	6	20.84	<3	≥90 min	Ureteroscope
379	Control group	Male	44	22.13	No	No	No	No	Yes	No	No	No	4	4.7	Yes	Yes	No	No	No	4	3	10.27	<3	<90 min	Ureteroscope
380	Control group	Male	46	22.68	No	No	No	No	Yes	No	No	No	4	3.83	Yes	Yes	No	No	No	5	3	10.11	<3	<90 min	Ureteroscope
381	Control group	Male	43	25.5	No	No	No	No	Yes	No	No	No	4	5.69	Yes	Yes	No	No	No	2	4	9.88	<3	<90 min	Ureteroscope
382	Control group	Male	52	23.8	No	No	No	No	Yes	No	No	No	4	4.56	Yes	Yes	No	No	No	3	5	10.25	<3	<90 min	Ureteroscope
383	Control group	Male	65	23.13	No	No	No	No	Yes	No	No	No	4	4.44	Yes	Yes	No	No	No	3	5	10.27	<3	<90 min	Ureteroscope
384	Control group	Male	51	23.01	No	No	No	No	Yes	No	No	No	4	4.78	Yes	Yes	No	No	No	4	6	10.77	<3	<90 min	Ureteroscope
385	Control group	Male	41	23.35	No	No	No	No	Yes	No	No	No	4	6.52	Yes	Yes	No	No	No	1	1	9.44	<3	<90 min	Ureteroscope
386	Control group	Female	66	24.09	No	No	Yes	No	No	URS	No	No	3	5.86	No	Yes	No	No	No	5	4	10.37	<3	<90 min	Ureteroscope
387	Control group	Male	43	25.09	No	No	No	No	Yes	No	No	No	4	5.55	Yes	Yes	No	No	No	3	2	10.25	<3	<90 min	Ureteroscope
388	Control group	Male	55	24.12	No	No	No	No	Yes	No	No	No	4	4.05	Yes	Yes	No	No	No	4	2	10.18	<3	<90 min	Ureteroscope
389	Control group	Male	42	23.1	No	No	No	No	Yes	No	No	No	4	4.56	Yes	Yes	No	No	No	2	3	10.25	<3	<90 min	Ureteroscope
390	Control group	Male	42	24.3	No	No	No	No	Yes	No	No	No	4	6.88	Yes	Yes	No	No	No	4	2	10.47	<3	<90 min	Ureteroscope
391	Control group	Female	62	24.7	No	No	Yes	No	No	URS	No	No	1	4.27	No	Yes	No	No	No	1	3	9.76	<3	<90 min	Ureteroscope
392	Control group	Male	43	25.45	No	No	No	No	Yes	No	No	No	4	2.92	Yes	Yes	No	No	No	3	4	10.57	<3	<90 min	Ureteroscope
393	Control group	Male	56	21.49	No	No	No	No	Yes	No	No	No	4	5.24	Yes	Yes	No	No	No	2	2	9.52	<3	<90 min	Ureteroscope
394	Control group	Male	48	22.13	No	No	No	No	Yes	No	No	No	4	3.46	Yes	Yes	No	No	No	4	2	10.13	<3	<90 min	Ureteroscope
395	Control group	Male	62	22.03	No	No	No	No	Yes	No	No	No	4	6.52	Yes	Yes	No	No	No	1	4	9.31	<3	<90 min	Ureteroscope
396	Control group	Male	54	25.05	No	No	No	No	Yes	No	No	No	4	6.34	Yes	Yes	No	No	No	2	3	11.63	<3	<90 min	Ureteroscope
397	Septic shock group	Female	41	22.91	No	No	No	No	No	No	Percutaneous nephrostomy	Yes	4	5.44	No	No	Yes	No	No	9	4	17.13	≥3	≥90 min	Ureteroscope
398	Control group	Male	67	25.09	No	No	No	No	Yes	No	No	No	4	6.51	Yes	Yes	No	No	No	2	3	10.07	<3	<90 min	Ureteroscope
399	Control group	Male	61	24.91	No	No	No	No	Yes	No	No	Yes	4	5.34	Yes	Yes	No	No	No	4	2	10.63	<3	<90 min	Ureteroscope
400	Control group	Male	58	25.08	No	No	No	No	Yes	No	No	Yes	4	3.34	Yes	Yes	No	No	No	3	1	9.75	<3	<90 min	Ureteroscope
401	Control group	Male	47	26.91	No	No	No	No	Yes	No	No	Yes	4	5.04	Yes	Yes	No	No	No	5	4	10.83	<3	<90 min	Ureteroscope
402	Control group	Male	53	23.43	No	No	No	No	No	No	No	Yes	4	3.08	No	Yes	No	No	No	3	5	10.34	<3	<90 min	Ureteroscope
403	Control group	Male	44	22.13	No	No	No	No	No	No	No	Yes	4	6.64	No	Yes	No	No	No	4	3	9.61	<3	<90 min	Ureteroscope
404	Control group	Male	46	25.5	No	No	No	No	No	No	No	Yes	4	6.54	No	Yes	No	No	No	1	3	11.11	<3	<90 min	Ureteroscope
405	Control group	Female	67	26.49	No	No	Yes	No	No	URS	No	No	4	2.08	No	Yes	No	No	No	2	2	10.77	<3	<90 min	Ureteroscope
406	Control group	Male	49	25.11	No	No	No	No	No	No	Ureteral double-J stenting	Yes	3	4.78	No	Yes	No	No	No	3	3	11.13	<3	<90 min	Ureteroscope
407	Control group	Male	53	21.91	No	No	No	No	No	No	Ureteral double-J stenting	Yes	4	5.38	No	Yes	No	No	No	2	4	9.87	<3	<90 min	Ureteroscope
408	Control group	Male	69	23.35	No	No	No	No	No	No	Ureteral double-J stenting	Yes	2	4.05	No	Yes	No	No	No	1	3	10.77	<3	<90 min	Ureteroscope
409	Control group	Male	71	24.33	No	No	No	No	No	URS	Ureteral double-J stenting	Yes	4	2.53	No	Yes	No	No	No	3	5	10.77	<3	<90 min	Nephroscope
410	Control group	Male	74	25.5	No	No	No	No	No	URS	Ureteral double-J stenting	Yes	4	5.9	No	Yes	No	No	No	3	6	10.32	<3	<90 min	Nephroscope
411	Control group	Female	58	24.05	No	No	Yes	No	No	URS	No	No	2	3.9	No	Yes	No	No	No	5	3	10.81	<3	<90 min	Ureteroscope
412	Control group	Female	52	25.55	No	No	No	No	No	No	No	No	4	3.5	No	No	Yes	No	No	3	2	11.11	<3	<90 min	Ureteroscope
413	Control group	Male	54	24.81	No	No	No	No	No	URS	Ureteral double-J stenting	Yes	4	3.08	No	Yes	No	No	No	3	2	9.87	<3	<90 min	Nephroscope
414	Control group	Male	50	24.33	No	No	No	No	No	URS	Ureteral double-J stenting	Yes	4	5.9	No	Yes	No	No	No	1	1	12.22	<3	<90 min	Nephroscope
415	Control group	Male	47	26	No	No	No	No	No	URS	Ureteral double-J stenting	Yes	1	2.64	No	Yes	No	No	No	7	3	10.23	<3	<90 min	Nephroscope
416	Control group	Male	45	23.34	No	No	No	No	No	URS	Ureteral double-J stenting	Yes	3	2.1	No	Yes	No	No	No	3	3	10.67	<3	<90 min	Nephroscope
417	Control group	Male	45	23.56	No	No	No	No	No	URS	Ureteral double-J stenting	Yes	5	3.96	No	Yes	No	No	No	2	3	9.71	<3	<90 min	Nephroscope
418	Control group	Female	56	23.81	No	No	No	No	Yes	URS	Percutaneous nephrostomy	No	4	4.25	No	No	No	Yes	No	1	3	10.47	<3	≥90 min	Ureteroscope
419	Control group	Male	42	24.56	Yes	No	Yes	No	No	PCNL	No	No	4	5.57	Yes	Yes	Yes	No	No	3	1	10.19	≥3	<90 min	Nephroscope
420	Control group	Male	51	24.14	Yes	No	Yes	No	No	PCNL	No	No	4	4.65	Yes	Yes	Yes	No	No	2	2	10.23	≥3	<90 min	Nephroscope
421	Control group	Female	47	25.25	No	No	No	No	No	URS	No	No	4	4.42	Yes	No	No	No	No	3	1	9.92	≥3	≥90 min	Ureteroscope
422	Control group	Male	71	28.22	Yes	No	Yes	No	No	PCNL	No	No	4	5.24	Yes	Yes	Yes	No	No	5	3	10.97	≥3	<90 min	Nephroscope
423	Control group	Male	54	19.01	Yes	No	Yes	No	No	PCNL	Percutaneous nephrostomy	No	4	6.46	Yes	Yes	Yes	No	No	4	4	12.46	≥3	<90 min	Nephroscope
424	Control group	Male	50	23.35	Yes	No	Yes	No	No	PCNL	Percutaneous nephrostomy	No	1	5.59	Yes	Yes	Yes	No	No	6	3	9.86	≥3	<90 min	Nephroscope
425	Control group	Female	55	25.29	Yes	No	No	No	No	EWL	Ureteral double-J stenting	Yes	4	6.09	Yes	No	No	No	No	6	4	10.37	<3	≥90 min	Nephroscope
426	Control group	Male	59	24.75	No	Yes	Yes	No	No	PCNL	Percutaneous nephrostomy	Yes	4	5.27	Yes	Yes	Yes	No	No	3	3	10.37	<3	≥90 min	Nephroscope
427	Control group	Male	67	25.3	No	No	No	No	No	URS	Ureteral double-J stenting	Yes	4	3.52	No	Yes	No	No	No	4	4	10.25	<3	<90 min	Nephroscope
428	Control group	Male	60	23.43	No	No	No	No	No	URS	Ureteral double-J stenting	Yes	4	6.68	No	Yes	No	No	No	2	4	10.03	<3	<90 min	Nephroscope
429	Control group	Male	55	19.64	No	No	No	No	No	URS	Ureteral double-J stenting	Yes	4	6.88	No	Yes	No	No	No	5	3	11.26	<3	<90 min	Nephroscope
430	Control group	Male	61	25.25	No	No	No	No	No	URS	Ureteral double-J stenting	Yes	4	4.56	No	Yes	No	No	No	4	3	10.8	<3	<90 min	Nephroscope
431	Control group	Male	53	25.45	No	No	No	No	No	URS	Ureteral double-J stenting	Yes	4	5.36	No	Yes	No	No	No	6	5	10.25	<3	<90 min	Nephroscope
432	Control group	Female	47	23.01	No	No	Yes	No	No	URS	No	No	5	5.36	No	Yes	No	No	No	4	3	10.33	<3	<90 min	Ureteroscope
433	Control group	Male	52	24.09	No	No	No	No	No	URS	Ureteral double-J stenting	Yes	4	4.44	No	Yes	No	No	No	3	2	10.34	<3	<90 min	Nephroscope
434	Control group	Male	46	23.13	No	No	No	No	No	URS	Ureteral double-J stenting	Yes	4	4.78	No	Yes	No	No	No	1	4	9.61	<3	<90 min	Nephroscope
435	Control group	Male	58	23.8	No	No	No	No	No	EWL	No	No	4	3.5	No	No	No	No	Yes	4	4	10.77	<3	<90 min	Ureteroscope
436	Control group	Female	49	22.89	No	No	No	No	No	Open surgery	Percutaneous nephrostomy	Yes	4	6.13	No	Yes	No	No	No	5	3	10.31	<3	<90 min	Ureteroscope
437	Control group	Male	56	23.1	No	No	No	No	No	EWL	No	No	2	4.7	No	No	No	No	Yes	3	3	10.51	<3	<90 min	Ureteroscope
438	Control group	Male	55	27.3	No	No	No	No	No	EWL	No	No	4	3.83	No	No	No	No	Yes	4	5	10.17	<3	<90 min	Ureteroscope
439	Control group	Male	50	23.43	No	No	No	No	No	EWL	No	No	4	6.34	No	No	No	No	Yes	5	5	10.92	<3	<90 min	Ureteroscope
440	Control group	Male	49	23.95	No	No	No	No	No	EWL	No	No	3	6.51	No	No	No	No	Yes	3	4	10.35	<3	<90 min	Ureteroscope
441	Control group	Female	44	24.7	No	No	No	No	No	Open surgery	Percutaneous nephrostomy	Yes	5	5.9	No	Yes	No	No	No	6	1	10.19	<3	<90 min	Nephroscope
442	Control group	Male	53	24.6	No	No	No	No	No	EWL	No	No	6	2.53	No	No	No	No	Yes	1	3	10.68	<3	<90 min	Ureteroscope
443	Control group	Male	62	23.01	No	No	No	No	No	URS	Ureteral double-J stenting	Yes	4	6.52	No	Yes	No	No	No	2	3	12.76	<3	<90 min	Nephroscope
444	Control group	Male	41	23.35	No	No	No	No	No	URS	Ureteral double-J stenting	Yes	4	5.55	No	Yes	No	No	No	4	3	10.37	<3	<90 min	Nephroscope
445	Control group	Male	39	25.09	No	No	No	No	No	URS	Ureteral double-J stenting	Yes	4	3.56	No	Yes	No	No	No	1	4	9.76	≥3	<90 min	Nephroscope
446	Control group	Male	40	24.12	No	No	No	No	No	URS	Ureteral double-J stenting	Yes	4	5.52	No	No	Yes	No	No	3	2	10.09	≥3	<90 min	Nephroscope
447	Control group	Male	44	27.35	No	No	No	No	No	URS	Ureteral double-J stenting	Yes	4	3.5	No	No	Yes	No	No	2	3	10.98	≥3	<90 min	Nephroscope
448	Septic shock group	Female	52	23.35	No	No	No	No	No	EWL	Ureteral double-J stenting	Yes	4	7.24	No	No	No	Yes	No	6	5	18.05	<3	≥90 min	Ureteroscope
449	Control group	Male	45	24.64	No	No	No	No	No	URS	Ureteral double-J stenting	Yes	4	4.66	No	No	Yes	No	No	4	3	10.53	≥3	<90 min	Nephroscope
450	Control group	Male	42	24.14	No	No	No	No	No	URS	Ureteral double-J stenting	Yes	4	7.1	No	No	Yes	No	No	2	6	11.19	≥3	<90 min	Nephroscope
451	Control group	Female	52	25.45	No	No	Yes	No	No	URS	No	No	6	5.52	No	Yes	No	No	No	2	4	10.3	<3	<90 min	Ureteroscope
452	Control group	Male	39	24.87	No	No	No	No	No	URS	Ureteral double-J stenting	Yes	4	6.72	No	No	Yes	No	No	3	3	10.86	≥3	<90 min	Nephroscope
453	Control group	Male	70	25.29	No	No	No	No	No	URS	Ureteral double-J stenting	Yes	4	6.46	No	No	Yes	No	No	4	4	10.79	≥3	<90 min	Nephroscope
454	Septic shock group	Female	58	23.26	No	Yes	No	No	No	EWL	No	Yes	8	6.84	No	Yes	No	No	No	8	3	18.49	<3	≥90 min	Ureteroscope
455	Control group	Male	67	23.81	No	No	No	No	No	URS	Ureteral double-J stenting	Yes	4	4.87	No	No	Yes	No	No	2	2	9.92	≥3	<90 min	Nephroscope
456	Control group	Male	68	25.03	No	No	No	No	No	URS	Ureteral double-J stenting	Yes	4	6.48	No	No	Yes	No	No	2	5	10.81	≥3	<90 min	Nephroscope
457	Control group	Male	51	23.44	No	No	No	No	No	URS	No	Yes	4	7.1	No	No	Yes	No	No	1	3	10.33	≥3	<90 min	Nephroscope
458	Control group	Male	41	24.14	No	No	No	No	No	URS	No	Yes	4	6.74	No	No	Yes	No	No	3	3	12.35	≥3	<90 min	Nephroscope
459	Control group	Male	43	24.7	No	No	No	No	No	URS	No	Yes	4	5.27	No	No	Yes	No	No	2	3	10.39	≥3	<90 min	Nephroscope
460	Control group	Female	46	24.12	No	No	Yes	No	No	URS	No	No	5	6.88	No	Yes	No	No	No	3	6	10.19	<3	<90 min	Ureteroscope
461	Control group	Male	55	27.65	Yes	No	No	No	No	URS	No	Yes	4	6.74	No	No	Yes	No	No	3	3	10.73	≥3	<90 min	Nephroscope
462	Control group	Male	42	25.24	Yes	No	No	No	No	URS	No	Yes	4	5.07	No	No	Yes	No	No	4	4	10.71	≥3	≥90 min	Nephroscope
463	Control group	Male	42	25.7	Yes	No	No	No	No	URS	No	Yes	4	5.15	No	No	Yes	No	No	5	2	11.19	≥3	≥90 min	Nephroscope
464	Control group	Male	43	21.24	Yes	No	No	No	No	URS	No	Yes	4	3.52	No	No	Yes	No	No	3	1	9.79	≥3	≥90 min	Nephroscope
465	Control group	Male	56	23.65	Yes	No	No	No	No	URS	No	Yes	4	2.1	No	No	Yes	No	No	2	4	10.41	≥3	≥90 min	Nephroscope
466	Control group	Male	48	24.33	Yes	No	No	No	No	URS	No	No	4	3.74	No	No	Yes	No	No	4	5	10.3	≥3	≥90 min	Nephroscope
467	Control group	Male	46	23.12	Yes	No	No	No	No	URS	No	No	4	6.48	No	No	Yes	No	No	1	3	10.19	<3	≥90 min	Nephroscope
468	Control group	Male	62	25.05	Yes	No	No	No	No	URS	No	No	4	6.34	No	No	Yes	No	No	5	3	10.36	<3	≥90 min	Ureteroscope
469	Septic shock group	Male	58	23.4	No	No	Yes	No	Yes	Open surgery	No	Yes	4	6.2	No	No	No	No	Yes	7	5	17.56	<3	<90 min	Ureteroscope
470	Control group	Male	67	24.91	Yes	No	No	No	No	URS	No	No	4	3.83	No	No	Yes	No	No	3	6	10.88	<3	≥90 min	Ureteroscope
471	Control group	Male	61	25.72	Yes	No	No	No	No	URS	No	No	4	4.73	No	No	Yes	No	No	2	3	12.46	<3	≥90 min	Ureteroscope
472	Control group	Male	58	24.72	Yes	No	No	No	No	URS	No	No	4	3.52	No	No	Yes	No	No	4	4	10.31	<3	≥90 min	Ureteroscope
473	Control group	Male	47	24.14	Yes	No	No	No	No	URS	No	No	4	6.51	No	No	Yes	No	No	5	3	10.19	<3	≥90 min	Ureteroscope
474	Control group	Male	44	25.08	Yes	No	No	No	No	URS	No	No	4	5.34	No	No	No	No	Yes	2	5	10.51	<3	≥90 min	Ureteroscope
475	Control group	Female	47	24.51	No	No	Yes	No	No	URS	No	No	4	6.4	No	Yes	No	No	No	1	3	10.36	<3	<90 min	Ureteroscope
476	Control group	Male	49	24.64	Yes	No	No	No	No	URS	No	Yes	2	4.32	Yes	No	No	No	No	3	2	10.81	<3	≥90 min	Ureteroscope
477	Septic shock group	Female	57	25.75	No	No	Yes	No	No	EWL	No	Yes	4	10.62	Yes	Yes	No	No	No	7	4	17.53	<3	≥90 min	Nephroscope
478	Control group	Male	58	19.89	Yes	No	No	No	No	URS	No	Yes	4	5.52	Yes	No	No	No	No	2	1	11.26	<3	≥90 min	Ureteroscope
479	Control group	Male	53	24.09	Yes	No	No	No	No	URS	No	Yes	5	2.53	Yes	No	No	No	No	4	5	10.8	<3	≥90 min	Ureteroscope
480	Control group	Male	69	24.87	Yes	No	No	No	No	URS	No	Yes	4	6.98	Yes	No	No	No	No	5	3	10.37	<3	≥90 min	Ureteroscope
481	Control group	Male	71	25.55	Yes	No	No	No	No	URS	No	Yes	3	5.86	Yes	No	No	No	No	3	6	10.03	<3	≥90 min	Ureteroscope
482	Control group	Male	54	27.43	Yes	No	No	No	No	URS	No	Yes	4	5.07	Yes	No	No	No	No	2	3	9.76	<3	≥90 min	Ureteroscope
483	Control group	Female	48	23.95	No	No	Yes	No	No	URS	No	No	4	3.83	No	Yes	No	No	No	3	5	10.17	<3	<90 min	Ureteroscope
484	Control group	Male	50	23.64	Yes	No	No	No	No	URS	No	Yes	2	6.68	Yes	No	No	No	No	1	3	9.92	<3	≥90 min	Ureteroscope
485	Septic shock group	Female	60	24.95	Yes	No	Yes	No	No	No	No	Yes	4	9.82	No	Yes	Yes	No	No	5	5	18.07	<3	<90 min	Ureteroscope
486	Control group	Male	66	25.69	No	No	No	No	No	URS	No	Yes	4	4.44	No	No	Yes	No	No	5	3	9.44	<3	<90 min	Ureteroscope
487	Control group	Male	64	24.05	No	No	No	No	No	URS	No	Yes	4	3.46	No	No	Yes	No	No	2	3	10.94	<3	<90 min	Ureteroscope
488	Control group	Male	62	23.01	No	No	No	No	No	URS	No	Yes	2	5.36	No	No	Yes	No	No	3	2	9.74	<3	<90 min	Ureteroscope
489	Control group	Male	63	25.45	No	No	No	No	No	URS	No	Yes	4	6.13	No	No	Yes	No	No	4	3	9.82	<3	<90 min	Ureteroscope
490	Control group	Male	74	24.12	No	No	No	No	No	URS	No	Yes	3	5.97	No	No	Yes	No	No	3	4	10.19	<3	<90 min	Ureteroscope
491	Control group	Female	48	24.6	No	No	Yes	No	No	URS	No	No	3	5.21	No	Yes	No	No	No	2	3	10.51	<3	<90 min	Ureteroscope
492	Control group	Male	60	24.51	No	No	No	No	No	URS	No	Yes	4	6.03	No	No	Yes	No	No	2	3	10.25	<3	<90 min	Ureteroscope
493	Control group	Male	46	23.95	No	No	No	No	No	URS	No	Yes	5	5.87	No	No	Yes	No	No	2	5	10.73	<3	<90 min	Ureteroscope
494	Control group	Male	47	24.6	No	No	No	No	No	URS	No	Yes	4	5.02	No	No	Yes	No	No	4	3	10.47	<3	<90 min	Ureteroscope
495	Control group	Female	49	21.44	No	No	Yes	No	No	URS	No	No	2	5.12	No	Yes	No	No	No	2	3	10.18	<3	<90 min	Ureteroscope
496	Control group	Male	48	21.44	No	No	No	No	No	URS	No	Yes	2	6.72	No	No	Yes	No	No	5	5	9.57	<3	<90 min	Ureteroscope
497	Control group	Male	59	23.59	No	No	No	No	No	URS	Percutaneous nephrostomy	Yes	5	5.92	No	No	Yes	No	No	3	4	10.81	<3	<90 min	Ureteroscope
498	Control group	Male	63	25.29	No	No	No	No	No	URS	Percutaneous nephrostomy	Yes	4	4.32	No	No	Yes	No	No	2	3	10.21	<3	<90 min	Ureteroscope
499	Control group	Male	45	24.49	No	No	No	No	No	URS	Percutaneous nephrostomy	Yes	3	5.52	No	No	Yes	No	No	3	3	9.93	<3	<90 min	Ureteroscope
500	Septic shock group	Female	48	23.31	No	No	Yes	No	No	No	No	Yes	4	8.18	No	Yes	No	No	No	8	3	18.09	<3	<90 min	Ureteroscope
501	Control group	Male	51	22.89	No	No	No	No	No	URS	Percutaneous nephrostomy	Yes	4	5.89	No	No	Yes	No	No	4	4	10.36	<3	<90 min	Ureteroscope
502	Control group	Male	43	21.92	No	No	No	No	No	URS	Percutaneous nephrostomy	Yes	5	6.98	No	No	Yes	No	No	2	3	10.73	<3	<90 min	Ureteroscope
503	Control group	Male	58	28.09	No	No	No	No	No	URS	Percutaneous nephrostomy	Yes	4	5.92	No	No	Yes	No	No	3	2	10.36	<3	<90 min	Ureteroscope
504	Control group	Male	56	24.49	No	No	No	No	No	URS	Percutaneous nephrostomy	Yes	2	5.7	No	No	Yes	No	No	4	1	10.27	<3	<90 min	Ureteroscope
505	Control group	Male	55	22.3	No	No	No	No	No	URS	Percutaneous nephrostomy	Yes	4	4.2	No	No	Yes	No	No	2	3	10.57	<3	<90 min	Ureteroscope
506	Control group	Male	50	25.46	No	No	No	No	No	URS	Percutaneous nephrostomy	Yes	3	5.99	No	No	Yes	No	No	3	4	9.72	<3	<90 min	Ureteroscope
507	Control group	Male	52	24.56	No	No	No	No	No	URS	Percutaneous nephrostomy	Yes	4	5.57	No	No	Yes	No	No	1	5	10.23	<3	<90 min	Ureteroscope
508	Septic shock group	Female	46	22.27	No	No	Yes	No	Yes	URS	No	Yes	4	7.14	Yes	Yes	No	No	No	4	4	17.26	<3	<90 min	Nephroscope
509	Control group	Male	64	24.14	No	No	No	No	No	No	Percutaneous nephrostomy	Yes	5	4.65	No	No	Yes	No	No	4	3	10.71	<3	<90 min	Ureteroscope
510	Control group	Male	62	28.22	No	No	No	No	No	No	Percutaneous nephrostomy	Yes	3	5.24	No	No	Yes	No	No	2	3	10.75	<3	<90 min	Ureteroscope
511	Control group	Male	45	19.01	No	No	No	No	No	No	Percutaneous nephrostomy	Yes	4	6.46	No	Yes	No	No	No	5	6	10.13	<3	<90 min	Ureteroscope
512	Control group	Female	45	23.59	No	No	Yes	No	No	URS	No	No	4	4.66	No	Yes	No	No	No	3	3	10.97	<3	<90 min	Ureteroscope
513	Control group	Male	61	23.35	No	No	No	No	No	No	No	Yes	4	5.59	No	Yes	No	No	No	6	3	10.77	<3	<90 min	Ureteroscope
514	Control group	Male	57	24.16	No	No	No	No	No	No	No	Yes	2	4.87	No	Yes	No	No	No	3	4	10.97	<3	<90 min	Ureteroscope
515	Control group	Male	65	25.09	No	No	No	No	No	No	No	Yes	4	6.48	No	Yes	No	No	No	6	5	10.97	<3	<90 min	Ureteroscope
516	Control group	Male	68	24.12	No	No	No	No	No	No	No	Yes	3	6.52	No	Yes	No	No	No	3	3	10.32	<3	<90 min	Ureteroscope
517	Control group	Male	48	23.35	No	No	No	No	No	No	No	Yes	5	3.35	No	Yes	No	No	No	2	3	10.19	<3	<90 min	Ureteroscope
518	Septic shock group	Male	62	24.35	No	No	No	No	No	No	Ureteral double-J stenting	Yes	4	9.22	Yes	No	No	No	No	8	4	18.74	<3	≥90 min	Ureteroscope
519	Control group	Male	42	22.03	No	No	No	No	No	No	No	Yes	4	6.03	No	Yes	No	No	No	4	2	10.13	<3	<90 min	Ureteroscope
520	Control group	Male	55	21.92	No	No	No	No	No	No	No	Yes	2	5.21	No	Yes	No	No	No	3	3	10.15	<3	<90 min	Ureteroscope
521	Control group	Male	61	25.24	No	No	No	No	No	No	No	Yes	4	7.46	No	Yes	No	No	No	5	2	10.87	<3	<90 min	Ureteroscope
522	Control group	Male	53	24.6	No	No	No	No	No	No	No	Yes	3	6.09	No	Yes	No	No	No	1	1	10.42	<3	<90 min	Ureteroscope
523	Control group	Male	55	25.5	No	No	No	No	No	URS	Ureteral double-J stenting	Yes	5	5.04	No	Yes	No	No	No	4	3	9.31	<3	<90 min	Nephroscope
524	Control group	Female	61	25.69	No	No	Yes	No	No	URS	No	No	3	5.99	No	Yes	No	No	No	3	5	9.92	<3	<90 min	Ureteroscope
525	Septic shock group	Female	56	23.42	No	No	No	No	No	No	No	Yes	4	8.34	Yes	No	No	No	No	5	4	17.69	<3	≥90 min	Nephroscope
526	Control group	Male	66	19.91	No	No	No	No	No	URS	Ureteral double-J stenting	Yes	4	5.04	No	Yes	No	No	No	5	2	10.27	<3	<90 min	Nephroscope
527	Control group	Female	67	25.29	No	No	Yes	No	No	URS	No	No	5	7.12	No	Yes	No	No	No	4	4	9.31	<3	<90 min	Ureteroscope
528	Control group	Female	66	24.49	No	No	Yes	No	No	URS	No	No	3	5.7	No	Yes	No	No	No	2	5	10.73	<3	<90 min	Ureteroscope
529	Control group	Male	62	22.68	No	No	No	No	No	No	No	No	6	5.08	No	Yes	No	No	No	4	2	10.87	<3	<90 min	Ureteroscope
530	Control group	Female	57	22.89	No	No	Yes	No	No	URS	No	No	4	7.1	No	Yes	No	No	No	3	2	11.63	<3	<90 min	Ureteroscope
531	Control group	Female	63	21.92	No	No	Yes	No	No	URS	No	No	4	3.67	No	Yes	No	No	No	1	3	9.87	<3	<90 min	Ureteroscope
532	Control group	Female	47	28.09	No	No	Yes	No	No	URS	No	No	5	4.56	No	Yes	No	No	No	1	2	10.07	<3	<90 min	Ureteroscope
533	Control group	Male	47	21.7	No	No	No	No	No	EWL	No	No	3	7.12	No	No	No	No	No	4	3	9.35	<3	<90 min	Ureteroscope
534	Control group	Female	48	24.49	No	No	Yes	No	No	URS	Ureteral double-J stenting	No	2	5.77	No	Yes	No	No	No	5	1	10.83	<3	<90 min	Ureteroscope
535	Control group	Female	62	22.3	No	No	Yes	No	No	URS	Ureteral double-J stenting	No	6	4.2	No	Yes	No	No	No	3	2	10.81	<3	<90 min	Ureteroscope
536	Control group	Female	45	25.46	No	No	Yes	No	No	URS	Ureteral double-J stenting	No	4	7.1	No	Yes	No	No	No	2	1	9.35	<3	<90 min	Ureteroscope
537	Control group	Female	61	24.56	No	No	Yes	No	No	URS	Ureteral double-J stenting	No	6	4.73	No	Yes	No	No	No	2	1	10.17	<3	<90 min	Ureteroscope
538	Control group	Male	48	24.64	No	No	No	No	No	No	No	No	2	3.08	No	Yes	No	No	No	2	3	10.57	<3	<90 min	Ureteroscope
539	Control group	Female	57	24.14	No	No	Yes	No	No	URS	Ureteral double-J stenting	No	4	5.21	No	Yes	No	No	No	4	3	10.23	<3	<90 min	Ureteroscope
540	Control group	Female	59	28.22	No	No	Yes	No	No	URS	Ureteral double-J stenting	No	5	6.34	No	Yes	No	No	No	4	4	9.82	<3	<90 min	Ureteroscope
541	Control group	Female	46	19.01	No	No	Yes	No	No	URS	Ureteral double-J stenting	No	4	5.24	No	Yes	No	No	No	6	3	10.19	<3	<90 min	Ureteroscope
542	Control group	Male	45	23.93	No	No	No	No	No	No	No	No	4	7.46	No	Yes	No	No	No	1	4	10.71	<3	<90 min	Ureteroscope
543	Control group	Female	44	23.35	No	No	Yes	No	No	URS	Ureteral double-J stenting	No	3	3.56	No	Yes	No	No	No	5	5	10.67	<3	<90 min	Ureteroscope
544	Control group	Male	46	23.91	Yes	No	No	No	No	URS	No	No	4	5.12	No	No	No	No	Yes	4	3	10.81	<3	≥90 min	Ureteroscope
545	Control group	Male	43	25.29	Yes	No	No	No	No	URS	No	No	4	3.34	No	No	No	No	Yes	2	2	10.73	<3	≥90 min	Ureteroscope
546	Control group	Male	64	24.26	No	No	No	No	No	URS	Ureteral double-J stenting	Yes	4	3.74	No	Yes	No	No	No	3	1	10.97	<3	<90 min	Nephroscope
547	Control group	Male	58	25.91	Yes	No	No	No	No	URS	No	No	4	4.78	No	No	No	No	Yes	1	4	10.27	<3	≥90 min	Ureteroscope
548	Control group	Male	56	23.35	Yes	No	No	No	No	URS	No	No	4	5.38	Yes	No	No	No	No	4	3	10.77	<3	≥90 min	Ureteroscope
549	Control group	Male	55	23.95	Yes	No	No	No	No	URS	No	Yes	4	5.12	Yes	No	No	No	No	2	3	10.03	<3	≥90 min	Ureteroscope
550	Control group	Male	50	26.34	Yes	No	No	No	No	URS	No	Yes	3	2.26	Yes	No	No	No	No	1	4	11.17	<3	≥90 min	Ureteroscope
551	Control group	Female	55	24.16	No	No	Yes	No	No	URS	Ureteral double-J stenting	No	4	4.87	No	Yes	No	No	No	4	1	9.71	<3	<90 min	Ureteroscope
552	Control group	Female	55	25.09	No	No	Yes	No	No	URS	Ureteral double-J stenting	No	4	5.08	No	Yes	No	No	No	2	3	9.44	<3	<90 min	Ureteroscope
553	Control group	Male	47	24.16	Yes	No	Yes	No	No	PCNL	Percutaneous nephrostomy	No	2	4.87	Yes	Yes	Yes	No	No	3	3	10.25	≥3	<90 min	Nephroscope
554	Control group	Male	58	24.6	No	Yes	Yes	No	No	PCNL	Percutaneous nephrostomy	No	4	6.09	Yes	Yes	Yes	No	No	4	3	10.34	<3	≥90 min	Nephroscope
555	Control group	Male	57	26.03	No	Yes	Yes	No	No	PCNL	Percutaneous nephrostomy	Yes	4	2.7	Yes	Yes	Yes	No	No	2	2	9.61	<3	≥90 min	Nephroscope
556	Control group	Female	50	24.12	No	No	No	No	No	URS	Ureteral double-J stenting	No	4	6.68	No	Yes	No	No	No	3	2	10.77	<3	<90 min	Ureteroscope
557	Control group	Male	50	25.76	No	No	No	Yes	No	No	No	No	3	6.64	No	No	No	No	Yes	3	4	10.92	≥3	≥90 min	Ureteroscope
558	Control group	Male	49	26.24	No	No	No	No	No	No	No	No	4	5.07	No	No	No	No	Yes	2	3	13.07	≥3	≥90 min	Ureteroscope
559	Control group	Male	60	27.24	No	No	No	No	No	No	No	No	5	3.62	No	No	No	No	Yes	1	3	11.11	≥3	≥90 min	Ureteroscope
560	Control group	Male	65	22.34	No	No	No	No	No	No	No	No	4	5.1	No	No	No	No	Yes	3	5	11.13	<3	≥90 min	Ureteroscope
561	Control group	Male	44	24.7	No	No	No	No	No	No	No	No	4	4.05	No	No	No	No	Yes	4	4	10.19	<3	≥90 min	Ureteroscope
562	Control group	Female	49	23.35	No	No	No	No	No	URS	Ureteral double-J stenting	No	4	6.34	No	Yes	No	No	No	4	2	10.25	<3	<90 min	Ureteroscope
563	Control group	Male	61	20.03	No	No	No	No	No	No	No	No	4	6.09	No	Yes	No	No	No	3	2	10.03	<3	<90 min	Ureteroscope
564	Control group	Female	60	22.03	No	No	No	No	No	URS	Ureteral double-J stenting	No	4	5.24	No	Yes	No	No	No	2	1	10.47	<3	<90 min	Ureteroscope
565	Control group	Female	65	21.92	No	No	No	No	No	URS	Ureteral double-J stenting	No	4	4.55	No	No	Yes	No	No	4	5	10.57	<3	<90 min	Ureteroscope
566	Control group	Male	61	26.49	No	No	No	No	No	Open surgery	Ureteral double-J stenting	No	4	2.7	No	No	No	No	No	3	3	10.57	<3	≥90 min	Ureteroscope
567	Control group	Male	52	24.72	No	No	No	No	No	No	No	No	5	5.86	No	No	Yes	No	No	1	3	9.41	<3	≥90 min	Nephroscope
568	Control group	Female	44	25.24	No	No	No	No	No	No	Ureteral double-J stenting	No	4	5.94	No	No	Yes	No	No	3	4	9.52	<3	<90 min	Ureteroscope
569	Control group	Female	60	24.6	No	No	No	No	No	No	No	No	4	4.14	No	No	Yes	No	No	2	3	10.81	<3	<90 min	Ureteroscope
570	Control group	Male	43	22.34	No	No	No	No	No	EWL	No	No	4	5.69	No	Yes	No	No	No	5	3	10.16	<3	<90 min	Ureteroscope
571	Control group	Female	56	26.03	No	No	No	No	No	No	No	No	4	5.36	No	No	Yes	No	No	1	3	10.13	<3	<90 min	Ureteroscope
572	Control group	Female	44	24.75	No	No	No	No	No	No	No	No	4	6.13	No	No	Yes	No	No	3	2	10.35	<3	<90 min	Ureteroscope
573	Control group	Male	53	22.3	No	No	No	No	No	Open surgery	Ureteral double-J stenting	No	3	5.27	No	No	Yes	No	No	4	2	9.52	<3	≥90 min	Ureteroscope
574	Control group	Female	45	23.12	No	No	No	No	No	No	No	No	4	5.89	No	No	Yes	No	No	3	1	10.68	<3	<90 min	Ureteroscope
575	Control group	Female	49	24.16	No	No	No	No	No	No	No	No	4	4.14	No	No	Yes	No	No	2	4	10.13	<3	<90 min	Ureteroscope
576	Control group	Female	50	24.66	No	No	No	No	No	No	No	No	4	5.36	No	No	Yes	No	No	4	3	10.77	<3	<90 min	Ureteroscope
577	Control group	Male	47	25.09	Yes	Yes	Yes	No	No	PCNL	Percutaneous nephrostomy	No	3	6.48	Yes	Yes	Yes	No	No	5	5	10.97	≥3	<90 min	Nephroscope
578	Control group	Female	55	25.09	No	No	No	No	No	No	No	No	4	6.13	No	No	Yes	No	No	2	1	10.31	<3	<90 min	Ureteroscope
579	Control group	Female	73	23.65	No	No	No	No	No	No	No	No	4	5.97	No	No	Yes	No	No	4	3	10.16	<3	<90 min	Ureteroscope
580	Control group	Male	57	23.81	No	No	No	No	No	No	No	No	6	5.55	No	Yes	No	No	No	4	5	10.13	<3	<90 min	Ureteroscope
581	Control group	Female	62	24.03	No	No	No	No	No	No	No	No	4	4.55	No	No	Yes	No	No	5	3	10.34	<3	<90 min	Ureteroscope
582	Control group	Female	58	25.29	No	No	No	No	No	No	No	No	4	5.94	No	No	Yes	No	No	2	4	10.76	<3	<90 min	Ureteroscope
583	Control group	Male	56	24.12	Yes	Yes	Yes	No	No	PCNL	Percutaneous nephrostomy	No	3	6.52	Yes	Yes	Yes	No	No	2	4	10.32	≥3	≥90 min	Nephroscope
584	Control group	Female	56	25.55	No	No	No	No	No	No	No	No	4	5.68	No	No	Yes	No	No	1	3	10.63	<3	<90 min	Ureteroscope
585	Control group	Male	47	25.25	Yes	No	No	No	No	URS	No	Yes	4	2.74	Yes	No	No	No	No	5	3	10.81	<3	<90 min	Ureteroscope
586	Control group	Male	46	24.67	Yes	No	No	No	No	URS	No	Yes	4	5.64	Yes	No	No	No	No	2	4	10.33	<3	<90 min	Ureteroscope
587	Control group	Male	45	23.65	Yes	No	No	No	No	URS	No	Yes	5	4.54	No	No	Yes	No	No	2	2	12.44	<3	<90 min	Ureteroscope
588	Control group	Male	43	24.16	Yes	No	No	No	No	URS	No	Yes	3	4.14	No	No	Yes	No	No	4	3	10.3	<3	<90 min	Ureteroscope
589	Control group	Male	49	24.09	Yes	No	No	No	No	URS	No	Yes	2	7.92	No	No	Yes	No	No	3	1	10.19	<3	<90 min	Ureteroscope
590	Control group	Male	45	24.7	Yes	No	No	No	No	URS	No	Yes	4	7.12	No	No	Yes	No	No	2	5	10.67	<3	<90 min	Ureteroscope
591	Control group	Male	67	26.49	Yes	No	No	No	No	URS	No	Yes	3	5.48	No	No	Yes	No	No	1	4	9.71	<3	<90 min	Ureteroscope
592	Control group	Female	51	24.43	No	No	No	No	No	No	No	No	4	5.89	No	No	Yes	No	No	4	2	9.75	<3	<90 min	Ureteroscope
593	Control group	Female	42	23.59	No	No	No	No	No	No	No	No	4	5.97	No	No	Yes	No	No	2	1	10.83	<3	<90 min	Ureteroscope
594	Control group	Male	43	25.24	No	Yes	Yes	No	No	PCNL	Percutaneous nephrostomy	No	8	7.46	Yes	Yes	Yes	No	No	2	1	10.25	<3	≥90 min	Nephroscope
595	Control group	Female	49	25.29	No	No	No	No	No	No	No	No	4	5.68	No	No	Yes	No	No	3	1	9.61	<3	<90 min	Ureteroscope
596	Control group	Male	44	24.87	No	No	No	No	No	Open surgery	Ureteral double-J stenting	No	2	4.54	No	No	Yes	No	No	3	1	10.81	<3	≥90 min	Ureteroscope
597	Control group	Female	50	24.49	No	No	No	No	No	No	No	No	4	5.86	No	No	Yes	No	No	3	3	10.37	<3	<90 min	Ureteroscope
598	Control group	Female	51	22.89	No	No	No	No	No	No	No	No	4	6.12	No	No	Yes	No	No	2	4	9.41	<3	<90 min	Ureteroscope
599	Control group	Male	67	26.03	No	No	No	No	No	No	No	Yes	4	2.7	No	Yes	No	No	No	2	4	10.42	<3	<90 min	Ureteroscope
600	Control group	Male	42	24.75	No	No	No	No	No	No	No	Yes	2	5.27	No	Yes	No	No	No	3	3	9.86	<3	<90 min	Ureteroscope
601	Control group	Male	62	26.72	No	No	No	No	No	URS	Ureteral double-J stenting	Yes	4	5.86	No	Yes	No	No	No	3	4	9.86	<3	<90 min	Nephroscope
602	Control group	Male	76	24.72	No	No	No	No	No	URS	Ureteral double-J stenting	Yes	4	5.02	No	Yes	No	No	No	2	5	10.25	<3	<90 min	Nephroscope
603	Control group	Male	63	23.59	No	No	No	No	No	URS	Ureteral double-J stenting	Yes	4	5.1	No	Yes	No	No	No	4	3	10.97	<3	<90 min	Nephroscope
604	Control group	Male	45	23.12	No	No	No	No	No	No	No	Yes	5	4.54	No	Yes	No	No	No	5	3	10.85	<3	<90 min	Ureteroscope
605	Control group	Male	39	22.68	No	No	No	No	No	EWL	No	No	3	6.12	No	Yes	No	No	No	3	1	10.76	<3	<90 min	Ureteroscope
606	Control group	Male	67	24.16	No	No	No	No	No	No	No	Yes	4	6.52	No	Yes	No	No	No	4	4	10.43	<3	<90 min	Ureteroscope
607	Control group	Male	66	24.66	No	No	No	No	No	No	No	Yes	2	5.08	No	Yes	No	No	No	2	3	10.47	<3	<90 min	Ureteroscope
608	Control group	Male	64	25.09	No	No	No	No	No	No	No	Yes	4	5.46	No	Yes	No	No	No	3	2	10.38	<3	<90 min	Ureteroscope
609	Control group	Male	62	23.65	No	No	No	No	No	No	No	Yes	5	5.24	No	Yes	No	No	No	1	3	9.46	<3	<90 min	Ureteroscope
610	Control group	Male	63	24.03	No	No	No	No	No	No	No	Yes	4	5.86	No	Yes	No	No	No	3	5	10.34	<3	<90 min	Ureteroscope
611	Septic shock group	Female	55	24.91	No	No	Yes	Yes	No	URS	Ureteral double-J stenting	Yes	4	6.16	No	Yes	No	No	No	5	4	20.48	<3	<90 min	Ureteroscope
612	Control group	Male	43	25.29	No	No	No	No	No	No	No	Yes	3	5.86	No	Yes	No	No	No	4	3	11.17	<3	<90 min	Ureteroscope
613	Control group	Male	58	25.55	No	No	No	No	No	No	No	Yes	4	5.07	No	Yes	No	No	No	2	3	10.77	<3	<90 min	Ureteroscope
614	Control group	Male	39	24.43	No	No	No	No	No	No	No	Yes	5	5.94	No	Yes	No	No	No	3	5	11.19	<3	<90 min	Ureteroscope
615	Control group	Male	70	23.59	No	No	No	No	No	No	No	Yes	6	5.57	No	Yes	No	No	No	4	3	9.61	<3	<90 min	Ureteroscope
616	Control group	Male	68	25.29	No	No	No	No	No	No	No	Yes	4	5.51	No	Yes	No	No	No	2	4	11.11	<3	<90 min	Ureteroscope
617	Control group	Male	51	24.49	No	No	No	No	No	No	No	Yes	2	3.9	No	Yes	No	No	No	3	4	10.23	<3	<90 min	Ureteroscope
618	Control group	Male	54	22.89	No	No	No	No	No	No	No	Yes	4	5.34	No	Yes	No	No	No	1	3	11.13	<3	<90 min	Ureteroscope
619	Control group	Male	43	23.35	Yes	Yes	Yes	No	No	PCNL	Percutaneous nephrostomy	No	5	3.35	Yes	Yes	Yes	No	No	4	3	10.03	≥3	≥90 min	Nephroscope
620	Control group	Male	49	25.55	No	No	No	No	No	No	No	Yes	1	6.16	No	Yes	No	No	No	5	2	10.14	<3	<90 min	Ureteroscope
621	Control group	Male	69	24.43	No	No	No	No	No	No	No	Yes	4	5.07	No	Yes	No	No	No	4	1	10.75	<3	<90 min	Ureteroscope
622	Septic shock group	Female	61	23.38	No	No	No	No	No	URS	No	Yes	2	8.06	No	No	Yes	No	No	6	2	17.57	≥3	<90 min	Ureteroscope
623	Control group	Male	41	20.64	No	No	No	No	No	No	No	Yes	3	6.03	No	Yes	No	No	No	3	4	10.77	<3	<90 min	Ureteroscope
624	Control group	Male	56	22.03	Yes	Yes	Yes	No	No	PCNL	Percutaneous nephrostomy	No	4	6.03	Yes	Yes	Yes	No	No	5	2	11.26	≥3	≥90 min	Nephroscope
625	Control group	Male	60	24.6	No	No	No	No	No	No	No	Yes	2	5.87	No	Yes	No	No	No	2	3	10.03	<3	<90 min	Ureteroscope
626	Control group	Male	46	24.44	No	No	Yes	No	No	No	No	Yes	4	5.89	No	Yes	No	No	No	2	3	10.97	<3	<90 min	Ureteroscope
627	Control group	Male	56	23.64	No	No	Yes	No	No	No	No	Yes	5	5.38	No	Yes	No	No	No	4	3	10.72	<3	<90 min	Ureteroscope
628	Control group	Male	56	25.25	No	No	Yes	No	No	No	No	Yes	4	4.42	No	Yes	No	No	No	2	5	10.09	<3	<90 min	Ureteroscope
629	Control group	Male	54	24.02	No	No	Yes	No	No	No	No	Yes	4	5.31	No	Yes	No	No	No	1	4	9.92	<3	<90 min	Ureteroscope
630	Control group	Male	49	24.91	No	No	Yes	No	No	No	No	Yes	4	5.86	No	Yes	No	No	No	3	3	10.29	<3	<90 min	Ureteroscope
631	Control group	Male	56	25.46	No	No	Yes	No	No	No	No	Yes	4	5.52	No	Yes	No	No	No	5	3	9.88	<3	<90 min	Ureteroscope
632	Control group	Male	75	25.12	No	No	Yes	No	No	No	No	Yes	4	5.69	No	Yes	No	No	No	2	4	12.82	<3	<90 min	Nephroscope
633	Control group	Male	51	20.29	No	No	Yes	No	No	No	No	Yes	4	6.12	No	No	Yes	No	No	3	3	10	<3	<90 min	Nephroscope
634	Control group	Male	47	25.72	No	No	Yes	No	No	No	No	Yes	4	3.9	No	No	Yes	No	No	4	5	10.31	<3	<90 min	Nephroscope
635	Control group	Male	45	25.45	No	No	Yes	No	No	No	No	Yes	4	6.04	No	No	Yes	No	No	2	3	9.92	<3	<90 min	Nephroscope
636	Control group	Male	42	23.13	No	No	Yes	No	No	No	No	Yes	4	4.87	No	No	Yes	No	No	1	2	11.17	<3	<90 min	Nephroscope
637	Septic shock group	Male	61	23.9	No	Yes	Yes	No	No	Open surgery	No	Yes	4	8.22	Yes	No	No	Yes	No	10	4	17.96	<3	≥90 min	Ureteroscope
638	Control group	Male	39	23.01	No	No	Yes	No	No	No	No	Yes	4	5.72	No	No	Yes	No	No	5	1	10.11	<3	<90 min	Nephroscope
639	Control group	Male	56	24.51	No	No	Yes	No	No	No	No	Yes	4	5.57	No	No	Yes	No	No	4	2	9.79	<3	<90 min	Nephroscope
640	Control group	Male	48	21.92	Yes	Yes	Yes	No	No	PCNL	Percutaneous nephrostomy	No	7	5.21	Yes	Yes	Yes	No	No	3	3	10.8	≥3	≥90 min	Nephroscope
641	Control group	Male	54	24.14	No	No	Yes	No	No	No	No	Yes	4	5.51	No	No	Yes	No	No	3	2	10.37	<3	<90 min	Nephroscope
642	Septic shock group	Female	49	23.77	No	No	No	No	No	URS	No	Yes	4	8.83	Yes	No	No	No	No	9	6	18.7	<3	<90 min	Ureteroscope
643	Control group	Male	63	24.08	No	No	Yes	No	No	No	No	Yes	4	3.9	No	No	Yes	No	No	2	1	10.77	<3	<90 min	Nephroscope
644	Control group	Male	49	22.47	No	No	Yes	No	No	No	No	Yes	4	5.36	No	No	Yes	No	No	3	5	9.91	<3	<90 min	Nephroscope
645	Control group	Female	45	27.35	No	No	No	No	No	No	No	Yes	5	4.65	No	No	Yes	No	No	3	3	10.36	<3	<90 min	Nephroscope
646	Control group	Male	45	23.93	No	No	Yes	No	No	No	No	Yes	4	2.92	No	No	Yes	No	No	4	4	10.09	<3	<90 min	Nephroscope
647	Control group	Male	67	23.93	No	No	Yes	No	No	No	No	Yes	4	5.34	No	No	Yes	No	No	2	3	10.74	<3	<90 min	Nephroscope
648	Control group	Male	66	23.91	No	No	Yes	No	No	No	No	Yes	3	6.16	No	No	Yes	No	No	3	3	9.87	<3	<90 min	Nephroscope
649	Control group	Female	61	23.81	Yes	No	No	No	No	EWL	Ureteral double-J stenting	Yes	4	5.55	Yes	No	No	No	No	2	3	10.14	<3	≥90 min	Nephroscope
650	Control group	Female	63	26.34	No	No	No	No	No	No	No	Yes	3	5.77	No	No	Yes	No	No	4	3	10.8	<3	<90 min	Nephroscope
651	Control group	Male	64	24.73	No	No	Yes	No	No	No	No	Yes	5	5.89	No	No	Yes	No	No	1	3	9.72	<3	<90 min	Nephroscope
652	Control group	Male	49	24.46	No	No	Yes	No	No	No	No	Yes	4	5.38	No	No	Yes	No	No	2	5	10.77	<3	<90 min	Nephroscope
653	Control group	Male	50	23.95	No	No	Yes	No	No	No	No	Yes	2	3.9	No	No	Yes	No	No	3	4	10.4	<3	<90 min	Nephroscope
654	Control group	Male	49	22.47	No	No	Yes	No	No	No	No	Yes	4	6.04	No	No	Yes	No	No	2	2	10.88	<3	<90 min	Nephroscope
655	Control group	Male	53	24.61	No	No	Yes	No	No	No	No	Yes	3	5.34	No	No	Yes	No	No	1	3	10.14	<3	<90 min	Nephroscope
656	Control group	Male	69	24.61	No	No	Yes	No	No	No	No	Yes	4	6.16	No	No	Yes	No	No	5	1	10.17	<3	<90 min	Nephroscope
657	Control group	Female	56	25.09	No	No	No	No	No	No	No	Yes	4	5.59	No	No	No	Yes	No	7	1	10.88	<3	<90 min	Nephroscope
658	Control group	Male	45	23.44	No	No	Yes	No	No	No	No	No	5	5.89	No	No	Yes	No	No	4	3	10.38	<3	<90 min	Nephroscope
659	Control group	Male	51	23.65	No	No	Yes	No	No	No	No	No	4	5.27	No	Yes	No	No	No	3	4	10.36	<3	<90 min	Nephroscope
660	Control group	Male	49	24.87	No	No	Yes	No	No	No	No	No	7	5.07	No	Yes	No	No	No	4	5	10.51	<3	<90 min	Nephroscope
661	Control group	Male	44	24.67	No	No	Yes	No	No	No	No	No	4	5.15	No	Yes	No	No	No	3	2	10.18	<3	<90 min	Nephroscope
662	Control group	Male	41	24.75	No	No	Yes	No	No	No	No	No	6	3.52	No	Yes	No	No	No	2	3	9.31	<3	<90 min	Nephroscope
663	Septic shock group	Male	41	26.61	No	No	Yes	No	No	No	No	Yes	3	6.26	No	No	Yes	No	No	7	3	18.19	<3	≥90 min	Nephroscope
664	Control group	Male	56	27.12	No	No	Yes	No	No	No	No	No	5	5.38	No	Yes	No	No	No	3	3	10.75	<3	<90 min	Nephroscope
665	Control group	Male	54	25.25	No	No	Yes	No	No	No	No	No	4	3.9	No	Yes	No	No	No	5	3	10.73	<3	<90 min	Nephroscope
666	Control group	Male	58	24.91	No	No	Yes	No	No	No	No	No	3	4.87	No	Yes	No	No	No	4	2	10.51	<3	<90 min	Ureteroscope
667	Control group	Male	57	22.71	No	No	No	No	No	No	No	No	2	5.64	No	Yes	No	No	No	5	4	9.88	<3	<90 min	Ureteroscope
668	Control group	Female	52	24.12	No	No	No	No	No	No	No	Yes	2	7.92	No	No	No	Yes	No	1	6	10.31	<3	<90 min	Nephroscope
669	Control group	Male	60	25.24	No	No	No	No	No	No	No	No	4	4.54	No	Yes	No	No	No	7	3	11.63	<3	<90 min	Ureteroscope
670	Control group	Male	48	24.14	No	No	No	No	No	No	No	No	3	2.26	No	Yes	No	No	No	1	2	9.87	<3	<90 min	Ureteroscope
671	Control group	Male	42	21.86	No	No	No	No	No	No	No	No	4	5.69	No	Yes	No	No	No	3	1	10.07	<3	<90 min	Ureteroscope
672	Control group	Male	55	25.29	No	No	No	No	No	No	No	No	5	4.56	No	Yes	No	No	No	2	5	10.19	<3	<90 min	Ureteroscope
673	Control group	Male	61	24.16	No	No	No	No	No	No	No	No	5	5.69	No	Yes	No	No	No	2	4	10.81	<3	<90 min	Ureteroscope
674	Control group	Male	49	25.29	No	No	No	No	No	No	No	No	4	6.04	No	Yes	No	No	No	5	6	10.82	<3	<90 min	Ureteroscope
675	Control group	Male	46	23.81	No	No	No	No	No	No	No	No	3	4.05	No	Yes	No	No	No	6	5	10.34	<3	<90 min	Ureteroscope
676	Control group	Female	53	24.12	No	No	No	No	No	No	No	Yes	3	6.16	No	No	No	Yes	No	3	4	11.13	<3	<90 min	Nephroscope
677	Control group	Male	47	27.65	No	No	No	No	No	No	No	No	4	4.56	No	Yes	No	No	No	4	4	10.88	<3	<90 min	Ureteroscope
678	Control group	Male	48	24.16	No	No	No	No	No	No	No	No	5	5.04	No	Yes	No	No	No	3	3	10.73	<3	<90 min	Ureteroscope
679	Control group	Male	71	23.85	No	No	No	No	No	No	No	No	4	4.75	No	Yes	No	No	No	2	3	9.79	<3	<90 min	Ureteroscope
680	Septic shock group	Male	51	22.61	No	No	No	No	No	PCNL	No	Yes	4	7.48	No	Yes	No	No	No	5	6	18.05	<3	≥90 min	Nephroscope
681	Control group	Male	54	21.35	No	No	No	No	No	No	No	No	5	6.52	No	Yes	No	No	No	2	3	10.15	<3	<90 min	Ureteroscope
682	Control group	Male	69	24.02	No	No	Yes	No	No	No	No	No	4	4.75	Yes	No	Yes	No	No	4	2	12.9	<3	<90 min	Ureteroscope
683	Control group	Male	71	20.35	No	No	Yes	No	No	No	No	No	4	3.62	Yes	No	Yes	No	No	3	6	10.38	<3	<90 min	Ureteroscope
684	Control group	Female	60	24.35	No	No	No	Yes	No	PCNL	No	No	4	5.7	Yes	Yes	No	No	No	3	5	10.83	<3	<90 min	Ureteroscope
685	Control group	Male	54	23.22	No	No	Yes	No	No	No	No	No	4	5.46	Yes	No	Yes	No	No	3	3	10.77	<3	<90 min	Ureteroscope
686	Control group	Male	50	27.13	No	No	Yes	No	No	No	No	No	4	2.13	No	No	Yes	No	No	2	3	10.72	<3	<90 min	Ureteroscope
687	Control group	Male	47	25.73	No	No	Yes	No	No	No	No	No	4	2.64	No	No	Yes	No	No	4	3	10.81	<3	<90 min	Ureteroscope
688	Control group	Male	45	22.24	No	No	Yes	No	No	No	No	No	4	4.25	No	No	Yes	No	No	2	4	10.31	<3	<90 min	Ureteroscope
689	Control group	Male	51	23.85	No	No	Yes	No	No	No	No	No	4	5.08	No	No	Yes	No	No	1	3	10.77	<3	<90 min	Ureteroscope
690	Control group	Male	49	23.44	No	No	Yes	No	No	No	No	No	4	4.66	No	No	Yes	No	No	5	2	10.81	<3	<90 min	Ureteroscope
691	Control group	Male	44	24.26	No	No	Yes	No	No	No	No	No	4	5.86	No	No	Yes	No	No	3	2	10.13	<3	<90 min	Ureteroscope
692	Control group	Male	41	25.46	No	No	Yes	No	No	No	No	No	4	4.27	No	No	Yes	No	No	2	4	10.77	<3	<90 min	Ureteroscope
693	Control group	Male	56	23.87	No	No	Yes	No	No	No	No	No	4	2.08	No	No	Yes	No	No	4	5	10.97	<3	<90 min	Ureteroscope
694	Control group	Male	54	21.68	No	No	Yes	No	No	No	No	No	4	5.99	No	No	Yes	No	No	5	3	10.97	<3	<90 min	Ureteroscope
695	Control group	Male	60	24.46	No	No	Yes	No	No	No	No	No	4	3.9	No	No	Yes	No	No	1	4	10.32	<3	<90 min	Ureteroscope
696	Control group	Male	74	23.95	No	No	No	No	No	No	No	No	4	5.36	No	No	Yes	No	No	2	3	9.72	<3	<90 min	Ureteroscope
697	Control group	Female	59	21.68	No	No	No	Yes	No	PCNL	No	No	4	3.96	Yes	Yes	No	No	No	6	5	10.07	<3	<90 min	Ureteroscope
698	Control group	Male	48	22.47	No	No	No	No	No	No	No	No	4	5.52	No	No	Yes	No	No	3	2	11.69	<3	<90 min	Ureteroscope
699	Control group	Male	45	24.09	No	No	No	No	No	No	No	No	4	6.88	No	No	Yes	No	No	4	5	10.94	<3	<90 min	Ureteroscope
700	Control group	Male	51	25.45	No	No	No	No	No	No	No	No	4	6.4	No	No	Yes	No	No	3	6	10.21	<3	<90 min	Ureteroscope
701	Control group	Male	46	26	No	No	No	No	No	No	No	No	4	3.83	No	No	Yes	No	No	2	3	10.16	<3	<90 min	Ureteroscope
702	Control group	Male	47	26.43	No	No	No	No	No	No	No	No	4	5.21	No	No	Yes	No	No	5	3	10.76	<3	<90 min	Ureteroscope
703	Control group	Male	48	24.64	No	No	No	No	No	No	No	No	4	5.12	No	Yes	Yes	No	No	4	3	10.63	<3	<90 min	Ureteroscope
704	Control group	Male	46	24.72	No	No	No	No	No	No	No	No	4	4.66	No	Yes	Yes	No	No	6	2	10.83	<3	<90 min	Ureteroscope
705	Control group	Male	62	20.26	No	No	No	No	No	No	No	No	4	7.12	No	No	Yes	No	No	4	4	13.16	<3	<90 min	Ureteroscope
706	Control group	Male	45	26.72	No	No	No	No	No	No	No	No	4	5.7	No	No	Yes	No	No	3	2	10.34	<3	<90 min	Ureteroscope
707	Control group	Male	61	25.3	No	No	No	No	No	No	No	No	4	7.1	No	No	Yes	No	No	4	4	11.19	<3	<90 min	Nephroscope
708	Control group	Male	57	26.7	No	No	No	No	No	No	No	No	4	3.67	No	No	Yes	No	No	3	3	9.93	<3	<90 min	Nephroscope
709	Control group	Male	61	23.34	No	No	No	No	No	No	No	No	4	4.56	No	No	Yes	No	No	2	3	10.38	<3	<90 min	Nephroscope
710	Control group	Female	46	23.87	No	No	No	Yes	No	PCNL	No	No	4	4.66	Yes	Yes	No	No	No	4	4	9.86	<3	<90 min	Ureteroscope
711	Control group	Male	53	23.56	No	No	No	No	No	No	No	No	4	5.77	No	No	Yes	No	No	3	5	10.82	<3	<90 min	Nephroscope
712	Control group	Male	52	24.26	No	No	No	No	No	No	No	No	4	4.2	No	No	No	No	No	4	3	9.93	<3	<90 min	Nephroscope
713	Control group	Male	46	23.8	No	No	No	No	No	No	No	No	4	7.1	No	No	No	No	No	2	3	9.88	<3	<90 min	Nephroscope
714	Control group	Male	49	26.7	No	No	No	No	No	No	No	No	4	4.73	No	No	No	No	No	1	4	10.14	<3	<90 min	Nephroscope
715	Control group	Male	53	24.33	No	No	No	No	No	No	No	No	7	5.21	No	No	No	No	No	3	2	10.17	<3	<90 min	Nephroscope
716	Control group	Male	69	24.81	No	No	No	No	No	No	No	No	5	6.34	No	No	No	No	No	5	1	10.82	<3	<90 min	Nephroscope
717	Control group	Male	71	24.46	No	No	No	No	No	No	No	No	4	5.24	No	No	No	No	No	4	3	10.34	<3	<90 min	Nephroscope
718	Control group	Female	45	22.3	No	No	Yes	No	No	PCNL	Percutaneous nephrostomy	Yes	3	6.06	No	Yes	No	No	No	4	4	10.63	<3	≥90 min	Ureteroscope
719	Control group	Male	54	24.54	No	No	No	No	No	No	No	No	3	3.56	No	No	No	No	No	2	5	10.88	<3	<90 min	Nephroscope
720	Control group	Male	50	22.13	No	No	No	No	Yes	No	No	No	5	4.87	No	No	No	No	No	4	6	10.36	<3	<90 min	Nephroscope
721	Control group	Male	47	23.44	No	No	No	No	Yes	No	No	No	2	5.08	No	Yes	No	No	No	3	3	10.31	<3	<90 min	Nephroscope
722	Control group	Male	45	23.65	No	No	No	No	Yes	No	No	No	4	6.68	No	Yes	No	No	No	4	3	10.19	<3	<90 min	Nephroscope
723	Control group	Female	46	24.6	No	No	No	Yes	No	PCNL	No	No	4	4.25	Yes	Yes	No	No	No	5	3	9.87	<3	<90 min	Ureteroscope
724	Control group	Male	51	25.25	No	No	No	No	Yes	No	No	No	3	6.34	No	Yes	No	No	No	3	4	10.15	<3	<90 min	Nephroscope
725	Control group	Male	67	21.49	No	No	No	Yes	No	No	No	No	4	5.97	No	Yes	No	No	No	5	4	10.42	<3	<90 min	Nephroscope
726	Control group	Male	66	27.11	No	No	No	Yes	No	No	No	No	4	5.68	No	Yes	No	No	No	3	4	9.93	<3	<90 min	Nephroscope
727	Control group	Female	45	25.46	No	No	No	Yes	No	PCNL	No	No	4	5.48	Yes	Yes	No	No	No	4	3	11.63	<3	<90 min	Ureteroscope
728	Control group	Male	57	24.14	No	No	No	Yes	No	No	No	No	5	5.86	No	Yes	No	No	No	2	3	10.09	<3	<90 min	Nephroscope
729	Control group	Male	63	25.46	No	No	No	Yes	No	No	No	No	4	6.12	No	Yes	No	No	No	4	2	10.74	<3	<90 min	Nephroscope
730	Control group	Male	47	25.72	No	No	No	Yes	No	No	No	No	3	3.5	No	Yes	No	No	No	1	1	12.44	<3	<90 min	Nephroscope
731	Control group	Male	48	23.1	No	No	No	Yes	No	No	No	No	4	3.46	No	Yes	No	No	No	3	5	10.82	<3	<90 min	Nephroscope
732	Control group	Male	62	24.7	No	No	No	Yes	No	No	No	No	4	2.64	No	Yes	No	No	No	2	3	9.88	<3	<90 min	Nephroscope
733	Control group	Male	45	22.24	No	No	No	Yes	No	No	No	No	3	2.1	No	Yes	No	No	No	3	6	10.44	<3	<90 min	Nephroscope
734	Control group	Male	61	21.7	No	No	No	Yes	No	No	No	No	2	6.54	No	Yes	No	No	No	4	4	10.34	<3	<90 min	Nephroscope
735	Control group	Male	57	24.16	No	No	No	Yes	No	No	No	No	5	5.04	No	Yes	No	No	No	2	6	12.07	<3	<90 min	Nephroscope
736	Control group	Male	59	24.64	No	No	No	Yes	No	No	No	No	4	3.74	No	Yes	No	No	No	3	7	10.13	<3	<90 min	Nephroscope
737	Control group	Male	46	23.34	No	No	No	Yes	No	No	No	No	6	5.86	No	No	No	No	No	2	3	10.47	<3	<90 min	Nephroscope
738	Control group	Male	44	25.46	No	No	No	Yes	No	No	No	No	5	4.54	No	No	No	No	Yes	4	3	10.34	≥3	<90 min	Nephroscope
739	Control group	Male	55	24.14	No	No	No	Yes	No	No	No	No	4	5.12	No	No	No	No	Yes	2	2	9.61	≥3	<90 min	Nephroscope
740	Control group	Female	66	24.72	No	No	Yes	No	No	PCNL	Percutaneous nephrostomy	Yes	5	5.12	No	Yes	No	No	No	4	2	10.76	<3	≥90 min	Ureteroscope
741	Septic shock group	Female	56	24.31	No	No	No	No	No	PCNL	No	Yes	4	6.44	No	No	Yes	No	No	5	4	19.76	<3	<90 min	Nephroscope
742	Control group	Male	55	20.72	No	No	No	Yes	No	No	No	No	4	6.16	No	No	No	No	Yes	4	1	10.13	≥3	≥90 min	Ureteroscope
743	Control group	Male	60	23.65	No	No	No	No	No	No	No	No	6	5.57	No	No	No	No	Yes	3	3	10.79	<3	≥90 min	Ureteroscope
744	Septic shock group	Female	47	23.86	No	No	No	No	No	No	No	Yes	4	8.73	No	No	Yes	No	No	8	4	17.97	<3	<90 min	Ureteroscope
745	Control group	Male	56	25.69	No	No	No	No	No	No	No	No	2	6.1	No	No	No	No	Yes	5	4	12.46	<3	≥90 min	Ureteroscope
746	Control group	Female	53	26.72	No	No	No	No	No	No	No	No	4	3.96	No	No	No	No	No	3	3	10.31	<3	<90 min	Ureteroscope
747	Control group	Male	44	25.7	No	No	No	No	No	No	No	No	4	5.64	No	No	No	No	Yes	6	4	10.2	<3	≥90 min	Ureteroscope
748	Control group	Male	45	25.24	No	No	No	No	No	No	No	No	4	4.05	No	No	No	No	Yes	3	5	9.91	<3	≥90 min	Ureteroscope
749	Control group	Male	62	23.65	No	No	No	No	No	No	No	No	5	2.53	No	No	Yes	No	No	4	3	9.75	<3	≥90 min	Nephroscope
750	Control group	Female	47	28.5	No	Yes	No	No	No	No	No	No	4	4.44	No	No	No	Yes	No	4	1	11.94	<3	<90 min	Ureteroscope
751	Control group	Female	44	26.01	No	Yes	No	No	No	No	No	No	4	3.46	No	No	No	Yes	No	1	3	10.17	<3	<90 min	Ureteroscope
752	Control group	Male	41	25.72	No	No	No	No	No	Open surgery	No	Yes	4	3.5	Yes	Yes	Yes	No	No	2	3	9.75	<3	<90 min	Ureteroscope
753	Control group	Female	62	22.03	No	Yes	No	No	No	No	No	No	4	3.35	No	No	No	Yes	No	3	3	10.67	<3	<90 min	Ureteroscope
754	Control group	Female	63	21.92	No	Yes	No	No	No	No	No	No	4	6.03	No	No	No	Yes	No	2	4	10.34	<3	<90 min	Ureteroscope
755	Control group	Male	65	25.46	No	No	No	No	No	Open surgery	No	No	4	5.48	No	Yes	No	No	No	4	4	10.33	≥3	<90 min	Ureteroscope
756	Control group	Female	52	24.72	No	No	No	No	No	No	No	No	4	7.46	No	No	No	No	No	5	2	10.19	<3	<90 min	Ureteroscope
757	Control group	Male	46	23.1	No	No	No	No	No	Open surgery	No	Yes	4	3.46	Yes	Yes	Yes	No	No	4	3	10.98	<3	<90 min	Ureteroscope
758	Control group	Male	49	19.65	No	No	No	No	No	No	No	No	3	5.72	Yes	No	No	No	No	4	3	10.13	<3	≥90 min	Ureteroscope
759	Control group	Male	50	25.32	No	No	No	No	No	No	No	No	5	5.77	Yes	No	No	No	No	2	3	9.87	<3	≥90 min	Ureteroscope
760	Control group	Female	74	24.6	No	No	No	No	No	No	No	No	4	5.12	No	No	No	Yes	No	1	2	10.88	<3	<90 min	Ureteroscope
761	Control group	Female	49	22.34	No	No	Yes	No	No	PCNL	Percutaneous nephrostomy	Yes	6	4.42	No	Yes	No	No	No	2	3	10.47	<3	≥90 min	Nephroscope
762	Control group	Male	55	25.37	No	No	No	No	No	No	No	No	6	4.65	Yes	No	No	No	No	5	3	10.93	<3	≥90 min	Ureteroscope
763	Control group	Male	73	24.05	No	No	No	No	No	No	No	No	4	5.59	Yes	No	No	No	No	2	5	12.33	<3	≥90 min	Ureteroscope
764	Control group	Male	62	23.01	No	No	No	No	No	No	No	No	3	7.92	Yes	No	No	No	No	4	2	10.81	<3	≥90 min	Ureteroscope
765	Control group	Male	58	27.03	No	No	No	No	No	No	No	No	4	6.16	Yes	No	No	No	No	3	3	9.72	<3	≥90 min	Ureteroscope
766	Control group	Male	56	25.76	No	No	No	No	No	No	No	No	5	6.16	No	Yes	No	No	No	2	3	10.38	<3	≥90 min	Ureteroscope
767	Septic shock group	Male	67	23.38	No	No	Yes	No	No	No	No	Yes	4	8.25	No	No	No	No	Yes	9	1	18.17	<3	≥90 min	Ureteroscope
768	Control group	Male	43	26.7	No	No	No	No	No	No	No	No	5	5.52	No	Yes	No	No	No	4	2	9.46	<3	≥90 min	Ureteroscope
769	Control group	Male	42	25.12	No	No	No	No	No	No	No	No	4	4.26	No	Yes	No	No	No	3	5	10.88	<3	≥90 min	Ureteroscope
770	Control group	Male	49	26.86	No	No	No	No	No	No	No	No	3	5.21	No	Yes	No	No	No	2	4	10.25	<3	≥90 min	Ureteroscope
771	Control group	Male	50	24.81	No	No	No	No	No	No	No	No	4	5.72	No	Yes	No	No	No	4	3	10.97	<3	≥90 min	Ureteroscope
772	Control group	Male	51	26.72	No	No	No	No	No	No	No	No	4	4.7	No	Yes	No	No	No	1	3	11.19	<3	≥90 min	Ureteroscope
773	Control group	Male	52	25.3	No	No	No	No	No	No	No	No	6	5.72	No	Yes	No	No	No	3	2	12.94	<3	≥90 min	Ureteroscope
774	Control group	Male	51	24.3	No	No	No	No	No	No	No	No	5	5.77	No	Yes	No	No	No	2	1	10.32	<3	≥90 min	Ureteroscope
775	Control group	Male	46	25.76	No	No	No	No	No	No	No	No	4	5.31	No	Yes	No	No	No	5	2	10.15	<3	≥90 min	Ureteroscope
776	Control group	Male	47	25.12	No	No	No	No	No	No	No	No	5	4.54	No	Yes	No	No	No	6	2	10.14	<3	≥90 min	Ureteroscope
777	Control group	Male	48	23.86	No	No	No	No	No	No	No	No	4	4.42	No	Yes	No	No	No	4	2	10.03	<3	≥90 min	Ureteroscope
778	Control group	Male	62	24.81	No	No	No	No	No	No	No	No	5	5.07	No	Yes	No	No	No	3	3	11.17	<3	≥90 min	Ureteroscope
779	Control group	Male	45	22.12	No	No	No	No	No	No	No	No	3	5.15	No	Yes	No	No	No	5	3	11.26	<3	≥90 min	Ureteroscope
780	Control group	Male	54	23.22	No	No	No	No	No	No	No	No	4	4.05	No	Yes	No	No	No	2	3	10.8	<3	≥90 min	Ureteroscope
781	Control group	Male	60	25.32	No	No	No	No	No	No	No	No	4	5.21	No	Yes	No	No	No	3	4	12.32	<3	≥90 min	Ureteroscope
782	Septic shock group	Male	47	24.13	Yes	No	Yes	No	No	Open surgery	Ureteral double-J stenting	Yes	4	7.36	No	No	Yes	No	No	11	4	20.34	≥3	<90 min	Nephroscope
783	Control group	Male	46	21.73	No	No	No	No	No	No	No	No	4	3.67	No	Yes	No	No	No	1	5	10.37	<3	≥90 min	Ureteroscope
784	Control group	Male	47	22.24	No	No	No	No	No	No	No	No	4	4.56	No	Yes	No	No	No	1	3	9.76	<3	<90 min	Ureteroscope
785	Control group	Female	48	23.85	No	No	No	No	No	PCNL	No	No	4	5.77	No	No	Yes	No	No	3	3	10.42	<3	<90 min	Ureteroscope
786	Control group	Female	62	24.26	No	No	No	No	No	PCNL	No	No	4	5.52	No	No	Yes	No	No	5	2	10.77	<3	<90 min	Ureteroscope
787	Control group	Male	55	24.12	No	No	Yes	No	No	EWL	No	Yes	2	4.26	No	No	Yes	No	No	3	1	10.57	<3	<90 min	Ureteroscope
788	Control group	Male	53	25.3	No	No	Yes	No	No	EWL	No	Yes	4	4.75	No	No	No	No	Yes	3	5	9.92	<3	≥90 min	Ureteroscope
789	Control group	Male	52	25.24	No	No	Yes	No	No	EWL	No	Yes	3	3.62	No	No	No	No	Yes	2	4	10.81	<3	≥90 min	Ureteroscope
790	Control group	Female	71	23.8	No	No	No	No	No	PCNL	No	No	4	5.21	No	No	Yes	No	No	4	4	9.92	<3	<90 min	Ureteroscope
791	Control group	Female	45	24.33	No	No	No	No	No	PCNL	No	No	4	2.52	No	No	Yes	No	No	6	3	10.81	<3	<90 min	Ureteroscope
792	Control group	Female	61	22.12	No	No	No	No	No	PCNL	No	No	4	4.26	No	No	Yes	No	No	3	1	12.3	<3	<90 min	Ureteroscope
793	Control group	Female	57	20.22	No	No	No	No	No	PCNL	No	No	4	7.12	No	No	Yes	No	No	2	3	10.33	<3	<90 min	Ureteroscope
794	Control group	Male	47	25.72	No	No	No	No	No	Open surgery	Ureteral double-J stenting	No	3	4.42	No	No	Yes	No	No	5	4	10.13	<3	≥90 min	Ureteroscope
795	Control group	Female	49	19.92	No	No	No	No	No	PCNL	No	No	4	5.31	No	No	Yes	No	No	4	6	10.3	<3	<90 min	Ureteroscope
796	Control group	Female	61	24.91	No	No	No	No	No	PCNL	No	No	4	4.54	No	No	Yes	No	No	5	3	10.19	<3	<90 min	Ureteroscope
797	Control group	Male	50	23.56	No	No	Yes	No	No	EWL	No	Yes	4	4.75	No	No	Yes	No	No	4	2	10.87	<3	<90 min	Ureteroscope
798	Control group	Male	42	23.85	No	No	Yes	No	No	EWL	No	Yes	3	5.77	No	No	No	No	Yes	3	2	10.92	<3	≥90 min	Ureteroscope
799	Control group	Male	55	25.37	No	No	Yes	No	No	EWL	No	Yes	4	5.72	No	No	No	No	Yes	5	2	10.35	<3	≥90 min	Ureteroscope
800	Control group	Male	61	25.32	No	No	Yes	No	No	EWL	No	Yes	2	5.86	No	No	No	No	Yes	4	1	9.76	<3	≥90 min	Ureteroscope
801	Control group	Female	57	24.14	No	No	No	No	No	PCNL	No	No	4	4.75	No	No	Yes	No	No	3	4	11.94	<3	<90 min	Ureteroscope
802	Control group	Male	44	23.1	No	No	No	No	No	Open surgery	Ureteral double-J stenting	No	5	7.1	No	No	Yes	No	No	6	3	10.35	<3	≥90 min	Ureteroscope
803	Control group	Female	59	22.13	No	No	No	No	No	PCNL	No	No	4	4.42	No	No	Yes	No	No	3	3	10.36	<3	<90 min	Ureteroscope
804	Control group	Female	63	24.02	No	No	No	No	No	PCNL	No	No	4	5.07	No	No	Yes	No	No	2	5	10.17	<3	<90 min	Ureteroscope
805	Control group	Male	45	25.76	No	No	No	No	No	EWL	No	No	2	5.72	No	Yes	No	No	No	2	6	10.83	<3	<90 min	Ureteroscope
806	Control group	Male	44	26.24	No	No	No	No	No	EWL	No	No	5	5.46	No	Yes	No	No	No	3	4	10.76	<3	<90 min	Ureteroscope
807	Control group	Male	45	24.03	No	No	No	No	No	EWL	No	No	6	5.24	No	Yes	No	No	No	4	3	10.3	<3	<90 min	Ureteroscope
808	Control group	Male	42	23.81	No	No	No	No	No	EWL	No	No	4	6.46	No	Yes	No	No	No	2	5	10.63	<3	<90 min	Ureteroscope
809	Control group	Female	45	24.67	No	No	No	No	No	PCNL	No	No	4	5.15	Yes	No	Yes	No	No	5	3	10.51	<3	<90 min	Ureteroscope
810	Control group	Female	56	24.75	No	No	No	No	No	PCNL	No	No	4	5.21	Yes	No	Yes	No	No	4	2	10.18	<3	<90 min	Ureteroscope
811	Control group	Female	52	24.81	No	No	No	No	No	PCNL	No	No	4	4.26	Yes	No	Yes	No	No	3	4	10.97	<3	<90 min	Ureteroscope
812	Control group	Male	42	24.91	No	No	No	No	No	Open surgery	No	No	4	4.54	No	Yes	No	No	No	3	4	10.14	<3	<90 min	Ureteroscope
813	Control group	Female	53	26.7	No	No	No	No	No	PCNL	No	No	4	3.67	Yes	No	Yes	No	No	5	5	12.05	<3	<90 min	Ureteroscope
814	Control group	Male	58	23.1	No	No	Yes	No	No	EWL	No	Yes	6	5.21	No	No	Yes	No	No	3	1	10.4	<3	<90 min	Ureteroscope
815	Control group	Male	48	21.73	No	No	Yes	No	No	EWL	No	Yes	2	2.13	No	No	No	No	Yes	1	3	10.23	<3	≥90 min	Ureteroscope
816	Control group	Female	55	23.27	No	No	No	No	No	PCNL	No	No	4	4.56	Yes	No	Yes	No	No	3	4	9.31	<3	<90 min	Ureteroscope
817	Control group	Female	64	24.16	No	No	No	Yes	No	PCNL	No	No	4	2.64	Yes	No	Yes	No	No	2	3	10.73	<3	<90 min	Ureteroscope
818	Control group	Male	53	23.12	No	No	No	No	No	Open surgery	Ureteral double-J stenting	No	4	4.73	No	No	Yes	No	No	3	3	10.68	<3	≥90 min	Ureteroscope
819	Control group	Female	62	23.8	No	No	No	Yes	No	PCNL	No	No	4	4.25	Yes	Yes	No	No	No	2	3	10.81	<3	<90 min	Ureteroscope
820	Control group	Male	43	24.14	No	No	No	No	No	Open surgery	No	No	4	4.75	No	Yes	No	No	No	5	5	10.03	<3	<90 min	Ureteroscope
821	Control group	Female	52	20.1	No	No	No	Yes	No	PCNL	No	Yes	4	4.75	Yes	Yes	No	No	No	4	3	10.85	<3	<90 min	Ureteroscope
822	Control group	Female	45	24.3	No	No	No	Yes	No	PCNL	No	Yes	4	2.52	Yes	Yes	No	No	No	3	4	9.35	<3	<90 min	Nephroscope
823	Control group	Male	59	24.12	No	No	No	No	No	No	No	No	4	3.35	No	Yes	No	No	No	6	1	10.27	<3	<90 min	Ureteroscope
824	Control group	Female	61	24.81	No	No	No	Yes	No	PCNL	No	Yes	4	7.12	Yes	Yes	No	No	No	1	2	10.17	<3	<90 min	Nephroscope
825	Control group	Female	57	23.8	No	No	No	Yes	Yes	PCNL	No	Yes	4	5.69	Yes	Yes	No	No	No	2	3	12.22	<3	<90 min	Nephroscope
826	Control group	Male	63	25.3	No	No	Yes	No	No	EWL	No	Yes	5	2.52	No	No	Yes	No	No	5	1	10.94	<3	<90 min	Ureteroscope
827	Control group	Male	44	23.85	No	No	Yes	No	No	EWL	No	Yes	4	4.26	No	No	Yes	No	No	7	3	10.18	<3	<90 min	Ureteroscope
828	Control group	Male	45	24.35	No	No	Yes	No	No	EWL	No	Yes	4	4.42	No	No	Yes	No	No	3	4	10.57	<3	<90 min	Ureteroscope
829	Control group	Male	43	26.7	No	No	No	No	No	Open surgery	No	No	4	7.1	No	Yes	No	No	No	5	4	10.83	≥3	≥90 min	Ureteroscope
830	Control group	Male	45	23.8	No	No	Yes	No	No	EWL	No	Yes	6	3.62	No	No	Yes	No	No	5	3	9.57	<3	<90 min	Ureteroscope
831	Control group	Male	51	25.3	No	No	Yes	No	No	EWL	No	Yes	3	4.7	No	No	No	No	Yes	4	5	10.13	<3	≥90 min	Ureteroscope
832	Control group	Male	45	24.3	No	No	Yes	No	No	EWL	No	Yes	5	4.42	No	No	No	No	Yes	2	1	9.88	<3	≥90 min	Ureteroscope
833	Control group	Female	59	23.85	No	No	No	Yes	Yes	PCNL	No	Yes	4	2.64	Yes	Yes	No	No	No	2	3	10.23	<3	<90 min	Nephroscope
834	Control group	Male	46	24.72	No	No	No	No	No	No	Ureteral double-J stenting	No	3	4.66	No	No	Yes	No	No	4	2	10.13	<3	≥90 min	Nephroscope
835	Control group	Female	63	24.87	No	No	No	Yes	Yes	PCNL	No	Yes	4	4.25	Yes	Yes	No	No	No	5	3	9.82	<3	<90 min	Nephroscope
836	Control group	Female	39	25.46	No	No	No	No	Yes	PCNL	No	Yes	4	5.7	Yes	Yes	No	No	No	4	3	10.19	<3	<90 min	Nephroscope
837	Control group	Female	47	26.7	No	No	No	No	Yes	PCNL	No	Yes	4	7.1	Yes	Yes	No	No	No	3	3	10.67	<3	<90 min	Nephroscope
838	Control group	Male	47	26.7	No	No	No	No	No	No	Ureteral double-J stenting	No	4	5.21	No	No	Yes	No	No	2	6	10.77	<3	≥90 min	Nephroscope
839	Control group	Female	45	24.33	No	No	No	No	Yes	PCNL	No	Yes	4	4.2	Yes	Yes	No	No	No	5	4	9.71	≥3	<90 min	Nephroscope
840	Control group	Female	40	24.81	No	No	No	No	Yes	PCNL	No	Yes	4	4.44	Yes	Yes	No	No	No	7	5	9.44	≥3	<90 min	Nephroscope
841	Control group	Male	63	21.92	No	No	No	No	No	No	No	No	4	4.52	No	Yes	No	No	No	2	6	10.31	<3	<90 min	Ureteroscope
842	Control group	Female	40	26.03	No	No	No	No	Yes	PCNL	No	Yes	4	3.46	Yes	Yes	No	No	No	3	2	10.77	≥3	<90 min	Nephroscope
843	Control group	Female	44	24.66	No	No	No	No	Yes	PCNL	No	Yes	4	3.96	Yes	Yes	No	No	No	5	2	13.82	≥3	<90 min	Nephroscope
844	Control group	Female	46	26	No	No	No	No	No	PCNL	Ureteral double-J stenting	No	4	4.05	No	No	No	No	Yes	3	5	11.26	<3	<90 min	Ureteroscope
845	Control group	Male	61	24.81	No	No	No	No	No	Open surgery	No	No	4	4.26	No	Yes	No	No	No	3	4	9.76	<3	<90 min	Ureteroscope
846	Control group	Female	43	23.1	Yes	No	No	No	No	PCNL	Ureteral double-J stenting	No	6	5.21	No	No	No	Yes	No	1	2	10.5	<3	<90 min	Ureteroscope
847	Control group	Female	45	23.56	No	No	No	No	Yes	PCNL	No	Yes	4	2.92	Yes	Yes	No	No	No	4	2	10.25	≥3	≥90 min	Nephroscope
848	Control group	Male	56	22.13	No	No	No	No	No	Open surgery	No	No	4	4.42	No	Yes	No	No	No	3	6	11.17	<3	<90 min	Ureteroscope
849	Control group	Female	46	23.22	No	No	No	No	Yes	PCNL	No	Yes	4	3.35	Yes	Yes	No	No	No	2	5	10.47	≥3	≥90 min	Nephroscope
850	Control group	Female	47	25.09	No	No	Yes	No	Yes	PCNL	No	Yes	4	6.03	Yes	Yes	No	No	No	1	5	10.57	≥3	≥90 min	Nephroscope
851	Control group	Male	45	24.12	No	No	No	No	No	No	No	No	3	3.96	No	Yes	No	No	No	3	3	10.19	<3	<90 min	Ureteroscope
852	Control group	Female	46	27.65	No	No	Yes	No	Yes	PCNL	No	Yes	4	3.52	Yes	Yes	No	No	No	3	5	9.52	≥3	≥90 min	Nephroscope
853	Control group	Female	55	27.12	No	No	Yes	No	Yes	PCNL	No	Yes	3	5.12	Yes	Yes	No	No	No	5	5	10.81	≥3	≥90 min	Nephroscope
854	Control group	Male	43	22.13	No	No	No	No	No	No	Ureteral double-J stenting	No	4	3.52	No	No	Yes	No	No	5	5	10.31	<3	≥90 min	Nephroscope
855	Control group	Female	50	24.72	No	No	Yes	No	Yes	PCNL	No	Yes	5	2.53	Yes	Yes	No	No	No	4	5	12.57	≥3	≥90 min	Nephroscope
856	Control group	Female	49	22.13	No	No	Yes	No	Yes	PCNL	No	Yes	6	2.74	Yes	Yes	No	No	No	3	5	10.13	≥3	≥90 min	Nephroscope
857	Control group	Male	48	23.56	No	No	No	No	No	No	No	No	5	6.68	No	Yes	No	No	No	4	2	10.23	<3	<90 min	Ureteroscope
858	Control group	Female	53	22.34	No	No	Yes	No	Yes	PCNL	No	Yes	4	5.99	Yes	Yes	No	No	No	2	4	10.35	<3	≥90 min	Nephroscope
859	Control group	Female	69	26.49	No	No	Yes	No	Yes	PCNL	No	Yes	4	2.7	Yes	Yes	No	No	No	4	3	10.43	<3	≥90 min	Nephroscope
860	Control group	Male	58	22.34	No	No	No	No	No	No	No	No	4	4.42	No	No	Yes	No	No	2	3	10.16	<3	≥90 min	Nephroscope
861	Control group	Female	71	22.3	No	No	Yes	No	No	PCNL	No	Yes	3	5.27	Yes	Yes	No	No	No	4	3	10.68	<3	≥90 min	Nephroscope
862	Control group	Female	54	24.87	No	No	Yes	No	No	PCNL	No	Yes	4	4.54	No	Yes	No	No	No	3	3	10.13	<3	≥90 min	Nephroscope
863	Control group	Female	50	25.72	No	No	Yes	No	No	PCNL	No	Yes	5	4.42	No	Yes	No	No	No	5	3	13	<3	≥90 min	Nephroscope
864	Control group	Male	61	24.54	No	No	No	No	No	Open surgery	No	Yes	4	4.55	Yes	No	Yes	No	No	1	3	10.51	<3	<90 min	Ureteroscope
865	Control group	Female	47	23.1	No	No	Yes	No	No	PCNL	No	Yes	2	7.1	No	Yes	No	No	No	4	3	10.77	<3	≥90 min	Nephroscope
866	Control group	Female	45	23.12	No	No	Yes	No	No	PCNL	No	Yes	4	4.73	No	Yes	No	No	No	2	2	10.31	<3	≥90 min	Nephroscope
867	Control group	Female	41	24.72	No	No	Yes	No	No	PCNL	No	Yes	5	4.66	No	Yes	No	No	No	3	1	11.9	<3	≥90 min	Nephroscope
868	Control group	Male	48	24.02	No	No	No	No	No	Open surgery	No	No	4	5.07	No	Yes	No	No	No	2	5	11.26	<3	<90 min	Ureteroscope
869	Control group	Male	47	24.35	No	No	No	No	No	Open surgery	No	No	4	5.7	No	Yes	No	No	No	3	4	10.17	≥3	<90 min	Ureteroscope
870	Control group	Female	56	26.7	No	No	Yes	No	No	PCNL	No	Yes	7	5.21	No	Yes	No	No	No	4	1	10.16	<3	≥90 min	Nephroscope
871	Control group	Female	54	22.13	No	No	Yes	No	No	PCNL	No	Yes	4	3.52	No	Yes	No	No	No	3	1	10.34	<3	≥90 min	Nephroscope
872	Control group	Male	42	24.7	No	No	No	No	No	No	No	No	4	5.7	No	Yes	No	No	No	3	3	11.03	<3	<90 min	Ureteroscope
873	Control group	Female	67	24.7	No	No	Yes	No	No	PCNL	Percutaneous nephrostomy	Yes	5	5.52	No	Yes	No	No	No	3	3	9.75	<3	≥90 min	Ureteroscope
874	Control group	Male	53	23.12	No	No	No	No	No	Open surgery	No	Yes	4	5.94	Yes	No	Yes	No	No	3	4	9.88	<3	<90 min	Ureteroscope
875	Control group	Female	44	20.75	No	No	No	No	No	PCNL	No	Yes	4	4.42	No	No	No	No	Yes	2	2	10.15	<3	≥90 min	Ureteroscope
876	Control group	Female	45	23.12	No	No	No	No	No	PCNL	No	Yes	4	5.31	No	No	No	No	Yes	3	1	10.14	<3	≥90 min	Ureteroscope
877	Control group	Female	42	25.29	No	No	No	No	No	PCNL	No	Yes	4	3.62	No	No	No	No	Yes	2	5	9.86	<3	<90 min	Ureteroscope
878	Septic shock group	Male	58	22.38	No	No	No	No	No	URS	No	Yes	4	4.8	Yes	No	No	No	No	4	5	17.17	<3	<90 min	Ureteroscope
879	Control group	Female	55	23.27	No	No	No	No	No	PCNL	Ureteral double-J stenting	No	4	5.1	No	No	No	No	Yes	1	3	12.87	<3	<90 min	Ureteroscope
880	Control group	Female	47	24.16	No	No	No	No	No	PCNL	Ureteral double-J stenting	No	4	4.05	No	No	No	No	Yes	3	4	10.51	<3	<90 min	Ureteroscope
881	Control group	Female	56	25.3	Yes	No	No	No	No	PCNL	Ureteral double-J stenting	No	5	2.52	No	No	No	Yes	No	2	3	10.34	<3	<90 min	Ureteroscope
882	Control group	Female	39	25.7	No	No	No	No	No	PCNL	No	No	4	5.86	No	No	No	No	Yes	3	3	9.75	<3	<90 min	Ureteroscope
883	Control group	Female	70	24.16	No	No	No	No	No	PCNL	No	No	4	5.52	No	No	No	No	Yes	4	4	10.88	<3	<90 min	Ureteroscope
884	Control group	Female	68	25.29	No	No	No	No	No	PCNL	No	No	4	4.66	No	No	No	No	Yes	5	3	9.41	<3	<90 min	Ureteroscope
885	Control group	Male	47	22.3	No	No	No	No	No	No	No	No	2	6.06	No	No	Yes	No	No	3	3	10.76	<3	≥90 min	Nephroscope
886	Control group	Female	51	23.1	No	No	No	No	No	PCNL	No	No	4	5.69	No	No	No	No	Yes	3	2	10.13	<3	<90 min	Ureteroscope
887	Control group	Female	41	23.65	No	No	No	No	No	PCNL	No	No	4	6.12	No	No	No	No	Yes	1	3	12.5	<3	<90 min	Ureteroscope
888	Control group	Male	42	24.25	No	No	No	No	No	Open surgery	No	Yes	4	5.89	Yes	No	Yes	No	No	2	3	10.92	<3	<90 min	Ureteroscope
889	Control group	Female	43	28.16	No	No	No	No	No	PCNL	No	No	4	5.72	No	No	No	No	Yes	5	5	10.15	<3	<90 min	Ureteroscope
890	Control group	Female	55	24.64	No	No	No	No	No	PCNL	No	No	4	6.06	No	No	No	No	Yes	2	2	10.11	<3	<90 min	Ureteroscope
891	Control group	Female	61	22.68	No	No	No	No	No	PCNL	No	No	4	5.52	No	No	No	No	Yes	6	3	9.88	<3	<90 min	Ureteroscope
892	Control group	Female	42	25.76	No	No	No	No	No	PCNL	No	No	4	4.26	No	No	No	No	Yes	3	2	10.25	<3	<90 min	Ureteroscope
893	Control group	Female	42	23.12	No	No	No	No	No	PCNL	No	No	4	3.62	No	No	No	No	Yes	4	5	10.27	<3	<90 min	Ureteroscope
894	Control group	Female	43	26.24	No	No	No	No	No	PCNL	No	No	4	5.69	No	No	No	No	Yes	4	3	13.32	<3	<90 min	Ureteroscope
895	Control group	Female	56	25.32	No	No	No	No	No	PCNL	No	No	4	4.56	No	No	No	No	Yes	5	3	10.14	<3	<90 min	Ureteroscope
896	Septic shock group	Male	44	24.55	No	No	Yes	No	No	Open surgery	No	Yes	2	9.8	Yes	No	No	No	No	5	4	18.39	<3	<90 min	Ureteroscope
897	Control group	Female	48	25.37	No	No	No	No	No	PCNL	No	No	4	5.69	No	No	No	No	Yes	3	3	10.17	<3	<90 min	Ureteroscope
898	Control group	Female	62	24.91	No	No	No	No	No	PCNL	No	No	4	4.56	No	No	No	No	Yes	2	3	10.82	<3	<90 min	Ureteroscope
899	Control group	Female	67	24.35	No	No	No	No	No	PCNL	No	No	4	2.13	No	No	No	No	Yes	3	4	10.34	<3	<90 min	Ureteroscope
900	Control group	Female	61	22.3	No	No	No	No	No	PCNL	No	No	4	4.05	No	No	No	No	Yes	4	2	12.9	<3	<90 min	Ureteroscope
901	Control group	Male	67	24.75	No	No	No	No	No	Open surgery	No	No	4	5.21	No	Yes	No	No	No	6	4	10.37	<3	<90 min	Ureteroscope
902	Control group	Female	58	24.14	No	No	No	No	No	PCNL	Ureteral double-J stenting	No	4	4.56	No	No	No	No	Yes	2	1	10.8	<3	<90 min	Ureteroscope
903	Control group	Female	64	24.02	No	No	No	No	No	PCNL	Ureteral double-J stenting	No	4	5.04	No	No	No	No	Yes	3	3	10.36	<3	<90 min	Ureteroscope
904	Control group	Female	63	24.67	No	No	No	No	No	PCNL	Ureteral double-J stenting	No	4	5.31	No	No	No	No	Yes	4	3	10.88	<3	<90 min	Ureteroscope
905	Control group	Male	47	23.59	No	No	No	No	No	No	No	No	4	4.26	No	No	Yes	No	No	1	3	10.68	<3	<90 min	Ureteroscope
906	Control group	Female	65	25.46	No	No	No	No	No	PCNL	Ureteral double-J stenting	No	4	3.08	No	No	No	No	Yes	3	3	10.31	<3	<90 min	Ureteroscope
907	Control group	Female	66	24.75	No	No	No	No	No	PCNL	Ureteral double-J stenting	No	4	6.16	No	No	No	No	Yes	2	3	11.13	<3	<90 min	Ureteroscope
908	Control group	Male	64	21.49	No	No	No	No	No	Open surgery	No	Yes	4	5.97	Yes	No	Yes	No	No	2	3	10.23	<3	<90 min	Ureteroscope
909	Control group	Female	54	24.81	No	No	No	No	No	PCNL	Ureteral double-J stenting	No	4	6.64	No	No	No	No	Yes	4	5	10.19	<3	<90 min	Ureteroscope
910	Control group	Female	48	23.85	Yes	No	No	No	No	No	Ureteral double-J stenting	No	3	4.26	No	No	No	Yes	No	3	4	9.88	<3	<90 min	Ureteroscope
911	Control group	Male	58	26.7	No	No	No	No	No	Open surgery	No	No	4	3.67	No	Yes	No	No	No	2	5	10.77	<3	<90 min	Ureteroscope
912	Control group	Female	51	23.8	Yes	No	No	No	No	No	Ureteral double-J stenting	No	6	3.62	No	No	No	Yes	No	5	3	10.23	<3	<90 min	Ureteroscope
913	Control group	Female	49	25.3	Yes	No	No	No	No	No	No	No	3	4.7	No	No	No	Yes	No	2	5	10.92	<3	<90 min	Ureteroscope
914	Control group	Male	63	24.14	No	No	No	No	No	Open surgery	No	Yes	4	5.86	Yes	Yes	Yes	No	No	1	2	10.19	<3	<90 min	Ureteroscope
915	Control group	Female	44	24.3	Yes	No	No	No	No	No	No	No	4	4.42	No	No	No	Yes	No	3	4	10.35	<3	<90 min	Ureteroscope
916	Control group	Female	47	21.73	Yes	No	No	No	No	No	No	No	2	2.13	No	No	No	Yes	No	3	3	10.37	<3	<90 min	Ureteroscope
917	Control group	Female	63	23.85	Yes	No	No	No	No	No	No	No	3	5.77	No	No	No	Yes	No	4	2	10.14	<3	<90 min	Ureteroscope
918	Control group	Female	45	25.37	Yes	No	No	No	No	No	No	No	4	5.72	No	No	No	Yes	No	1	3	9.74	<3	<90 min	Ureteroscope
919	Control group	Male	64	23.27	No	No	No	No	No	Open surgery	No	No	4	4.56	No	Yes	No	No	No	5	3	9.92	<3	<90 min	Ureteroscope
920	Control group	Male	55	21.68	No	No	No	No	No	Open surgery	No	No	4	3.96	No	Yes	No	No	No	1	5	10.36	≥3	<90 min	Ureteroscope
921	Control group	Female	65	24.35	Yes	No	No	No	No	No	Ureteral double-J stenting	No	4	4.42	No	No	No	Yes	No	4	3	12.22	<3	<90 min	Ureteroscope
922	Control group	Female	48	25.32	Yes	No	No	No	No	No	No	No	4	5.86	No	No	No	Yes	No	3	1	12.52	<3	<90 min	Ureteroscope
923	Control group	Female	42	25.3	Yes	No	No	No	No	No	No	No	4	4.75	No	No	No	Yes	No	4	3	10.57	<3	<90 min	Ureteroscope
924	Control group	Female	55	25.24	Yes	No	No	No	No	No	No	No	4	3.62	No	No	No	Yes	No	2	2	10.32	<3	<90 min	Ureteroscope
925	Control group	Female	61	23.85	Yes	Yes	No	No	No	No	No	No	4	2.13	No	No	No	Yes	No	4	3	10.75	<3	<90 min	Ureteroscope
926	Control group	Male	61	25.46	No	No	No	No	No	Open surgery	No	Yes	4	6.12	Yes	Yes	Yes	No	No	6	3	10.57	<3	<90 min	Ureteroscope
927	Control group	Female	53	24.26	Yes	Yes	No	No	No	No	No	No	4	5.86	No	No	No	Yes	No	3	3	9.44	<3	<90 min	Ureteroscope
928	Control group	Male	56	19.95	No	No	No	No	No	No	No	No	4	5.55	Yes	No	Yes	No	No	2	3	9.77	<3	<90 min	Ureteroscope
929	Control group	Female	44	24.3	Yes	Yes	No	No	No	No	No	No	4	5.7	No	No	No	Yes	No	2	4	9.75	<3	<90 min	Ureteroscope
930	Control group	Female	47	22.5	Yes	Yes	No	No	No	No	No	No	4	4.25	No	No	No	Yes	No	4	3	10.88	<3	<90 min	Ureteroscope
931	Control group	Male	63	24.16	No	No	No	No	No	Open surgery	No	No	4	2.64	No	Yes	No	No	No	3	2	10.81	<3	<90 min	Ureteroscope
932	Control group	Female	44	24.33	Yes	Yes	No	No	No	No	No	No	4	7.92	No	No	No	Yes	No	1	5	10.14	<3	<90 min	Ureteroscope
933	Control group	Female	53	26.49	Yes	Yes	No	No	No	No	No	No	4	7.12	No	No	No	Yes	No	2	3	10.15	<3	<90 min	Ureteroscope
934	Control group	Female	46	25.69	No	Yes	No	No	No	No	No	No	4	5.48	No	No	No	Yes	No	2	6	10.14	<3	<90 min	Ureteroscope
935	Control group	Female	47	24.05	No	Yes	No	No	No	No	No	No	4	4.27	No	No	No	Yes	No	4	3	10.73	<3	<90 min	Ureteroscope
936	Septic shock group	Male	56	24.29	No	No	No	Yes	No	Open surgery	No	Yes	4	9.16	No	Yes	No	Yes	No	6	4	18.57	<3	<90 min	Nephroscope
937	Control group	Female	43	23.43	No	Yes	No	No	No	No	No	No	4	2.08	No	No	No	Yes	No	3	3	10.17	<3	<90 min	Ureteroscope
938	Control group	Female	58	22.13	No	Yes	No	No	No	No	No	No	4	4.52	No	No	No	Yes	No	5	4	10.82	<3	<90 min	Ureteroscope
939	Control group	Female	44	25.37	No	No	No	No	No	PCNL	Ureteral double-J stenting	No	4	5.72	No	No	No	No	Yes	4	4	10.51	<3	<90 min	Ureteroscope
940	Control group	Female	42	24.12	Yes	No	No	No	No	PCNL	Ureteral double-J stenting	No	4	4.26	No	No	No	No	Yes	3	2	10.17	<3	<90 min	Ureteroscope
941	Control group	Male	62	27.11	No	No	No	No	No	Open surgery	No	Yes	4	5.68	Yes	No	Yes	No	No	3	2	10.89	<3	<90 min	Ureteroscope
942	Control group	Female	44	23.56	Yes	No	No	No	No	PCNL	Ureteral double-J stenting	No	1	4.75	No	No	No	Yes	No	6	1	10.37	<3	<90 min	Ureteroscope
943	Control group	Female	50	22.68	No	Yes	No	No	No	No	No	No	4	3.96	No	No	No	Yes	No	3	2	9.35	<3	<90 min	Ureteroscope
944	Control group	Female	45	26.03	No	No	No	No	No	No	No	No	4	6.09	No	Yes	No	No	No	3	3	10.23	<3	<90 min	Ureteroscope
945	Control group	Female	72	24.66	No	No	No	No	No	No	No	No	4	2.64	No	Yes	No	No	No	2	4	10.07	<3	<90 min	Ureteroscope
946	Control group	Male	63	24.87	No	No	No	No	No	No	No	No	7	2.74	No	No	Yes	No	No	3	4	10.83	<3	≥90 min	Nephroscope
947	Control group	Female	51	24.35	No	No	No	No	No	No	No	No	4	6.52	No	Yes	No	No	No	4	3	10.63	<3	<90 min	Ureteroscope
948	Control group	Female	49	25.09	No	No	No	No	No	No	No	No	4	5.08	No	Yes	No	No	No	5	5	9.75	<3	<90 min	Ureteroscope
949	Septic shock group	Male	48	22.7	No	No	No	No	Yes	Open surgery	No	Yes	4	7.57	Yes	Yes	No	No	No	8	3	17.26	<3	≥90 min	Ureteroscope
950	Control group	Female	44	23.65	No	No	No	No	No	No	No	No	4	3.83	No	Yes	No	No	No	3	6	10.83	<3	<90 min	Ureteroscope
951	Control group	Female	41	24.26	No	No	No	No	No	No	No	No	4	4.66	No	Yes	No	No	No	2	3	12.66	<3	<90 min	Ureteroscope
952	Control group	Female	56	22.13	No	No	No	No	No	No	No	No	4	5.34	No	Yes	No	No	No	3	3	10.34	<3	<90 min	Ureteroscope
953	Control group	Male	66	24.6	No	No	No	No	No	Open surgery	No	No	4	4.25	No	Yes	No	No	No	2	3	10.3	≥3	<90 min	Ureteroscope
954	Control group	Female	54	19.44	No	No	No	No	No	No	No	No	4	4.2	No	Yes	No	No	No	4	2	9.61	<3	<90 min	Ureteroscope
955	Control group	Female	49	23.8	No	No	No	No	No	No	No	No	4	3.5	No	Yes	No	No	No	2	1	11.11	<3	<90 min	Ureteroscope
956	Control group	Female	70	23.1	No	No	No	No	No	No	No	No	4	4.7	No	Yes	No	No	No	3	4	11.13	<3	<90 min	Ureteroscope
957	Control group	Female	59	25.46	No	No	No	No	No	PCNL	Ureteral double-J stenting	No	4	4.7	No	No	No	No	Yes	2	6	12.07	<3	<90 min	Ureteroscope
958	Control group	Male	47	23.86	No	No	No	No	No	No	No	No	4	6.88	No	No	Yes	No	No	5	3	10.31	<3	<90 min	Ureteroscope
959	Control group	Female	55	23.43	No	No	No	No	No	PCNL	Ureteral double-J stenting	No	3	5.52	No	No	No	No	Yes	4	3	12.7	<3	<90 min	Ureteroscope
960	Control group	Male	40	24.7	No	No	No	No	No	Open surgery	No	Yes	4	2.64	Yes	Yes	Yes	No	No	5	3	9.91	<3	<90 min	Ureteroscope
961	Control group	Female	56	27.3	No	No	No	No	No	No	No	No	4	3.83	No	Yes	No	No	No	2	3	9.87	<3	<90 min	Ureteroscope
962	Control group	Female	55	23.43	No	No	No	No	No	No	No	No	4	6.34	No	Yes	No	No	No	4	3	10.77	<3	<90 min	Ureteroscope
963	Control group	Male	74	25.46	No	No	No	No	No	No	No	No	6	2.7	No	No	Yes	No	No	2	2	9.61	<3	≥90 min	Nephroscope
964	Control group	Female	50	23.95	No	No	No	No	No	No	No	No	4	6.51	No	Yes	No	No	No	2	3	10.77	<3	<90 min	Ureteroscope
965	Control group	Female	50	24.6	No	No	No	No	No	No	No	No	4	2.53	No	Yes	No	No	No	4	2	13.02	<3	<90 min	Ureteroscope
966	Control group	Female	49	22.13	No	No	No	No	No	No	No	No	4	3.08	No	Yes	No	No	No	3	4	9.31	<3	<90 min	Ureteroscope
967	Control group	Female	53	19.68	No	No	No	No	No	No	No	No	4	5.9	No	Yes	No	No	No	4	3	9.87	<3	<90 min	Ureteroscope
968	Control group	Male	44	22.24	No	No	No	No	No	Open surgery	No	Yes	4	2.1	Yes	Yes	Yes	No	No	4	4	9.93	<3	<90 min	Ureteroscope
969	Control group	Female	69	25.5	No	No	No	No	No	No	No	No	4	5.9	No	Yes	No	No	No	1	5	10.23	<3	<90 min	Ureteroscope
970	Control group	Female	71	25.5	No	No	No	No	No	No	No	No	5	4.73	No	Yes	No	No	No	3	4	10.67	<3	<90 min	Ureteroscope
971	Control group	Male	44	24.7	No	No	No	No	No	No	No	No	4	5.52	No	No	Yes	No	No	2	3	10.63	<3	≥90 min	Nephroscope
972	Control group	Female	43	21.68	No	No	No	No	No	PCNL	Ureteral double-J stenting	No	5	5.72	No	No	No	No	Yes	3	3	9.87	<3	<90 min	Ureteroscope
973	Control group	Female	54	24.33	No	No	No	No	No	No	No	No	4	5.15	No	Yes	No	No	No	4	3	9.71	<3	<90 min	Ureteroscope
974	Control group	Female	43	21.7	No	No	No	No	No	No	No	No	3	7.12	No	Yes	No	No	No	3	3	10.25	<3	<90 min	Ureteroscope
975	Control group	Female	45	22.34	No	No	No	No	No	No	No	No	4	5.69	No	Yes	No	No	No	5	2	10.27	<3	<90 min	Ureteroscope
976	Septic shock group	Male	70	22.39	No	No	No	No	No	PCNL	No	Yes	4	8.06	No	Yes	No	No	No	9	3	17.7	<3	≥90 min	Nephroscope
977	Control group	Female	45	22.68	No	No	No	No	No	No	No	Yes	2	6.12	No	Yes	No	No	No	6	3	9.44	<3	<90 min	Ureteroscope
978	Control group	Female	48	25.76	No	No	No	No	No	No	No	Yes	4	5.72	No	Yes	No	No	No	3	5	12.66	<3	<90 min	Ureteroscope
979	Control group	Female	42	26.24	No	No	No	No	No	No	No	Yes	7	5.46	No	Yes	No	No	No	4	4	9.75	<3	<90 min	Ureteroscope
980	Control group	Female	41	23.87	No	No	No	No	No	PCNL	Ureteral double-J stenting	No	4	6.16	No	No	No	No	Yes	5	4	10.47	<3	<90 min	Ureteroscope
981	Control group	Male	54	23.87	No	No	No	No	No	Open surgery	No	No	4	4.66	No	Yes	No	No	No	2	3	10.19	≥3	<90 min	Ureteroscope
982	Control group	Female	55	24.03	No	No	No	No	No	No	No	Yes	5	5.24	No	Yes	No	No	No	2	3	10.88	<3	<90 min	Ureteroscope
983	Control group	Female	61	23.81	No	No	No	No	No	No	No	Yes	6	6.46	No	Yes	No	No	No	5	3	10.14	<3	<90 min	Ureteroscope
984	Control group	Male	43	24.6	No	No	No	No	No	No	No	No	4	3.35	Yes	No	Yes	No	No	4	2	10.35	<3	<90 min	Ureteroscope
985	Control group	Female	53	25.03	No	No	No	No	No	No	No	Yes	4	4.87	No	Yes	No	No	No	2	1	10.15	<3	<90 min	Ureteroscope
986	Control group	Female	52	19.44	No	No	No	No	No	No	No	Yes	3	6.12	No	Yes	No	No	No	4	2	10.14	<3	<90 min	Ureteroscope
987	Control group	Female	57	26.7	No	No	No	No	No	No	No	Yes	2	3.5	No	Yes	No	No	No	3	3	10.73	<3	<90 min	Ureteroscope
988	Control group	Female	51	23.8	No	No	No	No	No	No	No	Yes	4	2.64	No	Yes	No	No	No	2	4	10.17	<3	<90 min	Ureteroscope
989	Control group	Male	66	26.7	No	No	No	No	No	Open surgery	No	No	1	5.52	No	Yes	No	No	No	4	3	10.34	<3	<90 min	Ureteroscope
990	Control group	Female	49	26.7	No	No	No	No	No	No	No	Yes	6	2.53	No	Yes	No	No	No	4	3	10.82	<3	<90 min	Ureteroscope
991	Control group	Female	44	23.1	No	No	No	No	No	No	No	Yes	5	3.08	No	Yes	No	No	No	3	2	9.35	<3	<90 min	Ureteroscope
992	Control group	Female	45	22.13	No	No	No	No	No	Open surgery	Percutaneous nephrostomy	Yes	5	4.7	No	Yes	No	No	No	1	3	10.97	<3	<90 min	Nephroscope
993	Control group	Female	42	23.01	No	No	No	No	No	Open surgery	Percutaneous nephrostomy	Yes	4	4.78	Yes	Yes	No	No	No	6	4	10.25	<3	<90 min	Nephroscope
994	Control group	Male	62	24.16	No	No	No	No	No	Open surgery	No	Yes	4	5.04	Yes	Yes	Yes	No	No	2	4	10.74	<3	<90 min	Ureteroscope
995	Control group	Female	55	23.35	No	No	No	No	No	Open surgery	No	Yes	4	6.52	Yes	Yes	No	No	No	3	2	10.34	<3	<90 min	Nephroscope
996	Control group	Female	61	25.09	No	No	No	No	No	Open surgery	No	Yes	4	5.55	Yes	Yes	No	No	No	2	2	9.61	<3	<90 min	Nephroscope
997	Control group	Female	53	24.12	No	No	No	No	No	Open surgery	No	Yes	4	4.05	Yes	Yes	No	No	No	4	1	10.37	<3	<90 min	Nephroscope
998	Control group	Male	62	26.86	No	No	No	No	No	Open surgery	No	No	3	5.21	No	Yes	No	No	No	3	5	10.13	<3	<90 min	Ureteroscope
999	Control group	Female	52	23.1	No	No	No	No	No	Open surgery	No	Yes	4	4.56	Yes	Yes	No	No	No	5	4	12.05	<3	<90 min	Nephroscope
1000	Control group	Female	44	24.3	No	No	No	No	No	Open surgery	No	Yes	4	6.88	Yes	Yes	No	No	No	3	3	9.76	<3	<90 min	Nephroscope
1001	Control group	Male	48	24.81	No	No	No	No	No	Open surgery	Ureteral double-J stenting	No	4	4.44	No	Yes	No	No	No	3	5	9.35	<3	≥90 min	Ureteroscope
1002	Control group	Female	43	25.45	No	No	No	No	Yes	Open surgery	No	Yes	4	2.92	Yes	Yes	No	No	No	3	3	10.09	<3	<90 min	Nephroscope
1003	Control group	Female	39	21.49	No	No	No	No	Yes	Open surgery	No	Yes	4	5.24	Yes	Yes	No	No	No	2	2	10.98	<3	<90 min	Nephroscope
1004	Control group	Male	43	24.64	No	No	No	No	No	Open surgery	No	Yes	6	3.74	Yes	Yes	Yes	No	No	1	5	10.82	<3	<90 min	Ureteroscope
1005	Control group	Female	64	22.13	No	No	No	No	Yes	Open surgery	No	Yes	4	3.46	Yes	Yes	No	No	No	5	4	10.53	<3	<90 min	Nephroscope
1006	Control group	Female	69	22.03	No	No	No	No	Yes	Open surgery	No	Yes	4	6.52	Yes	Yes	No	No	No	4	3	11.19	<3	<90 min	Nephroscope
1007	Control group	Female	43	22.34	No	No	No	No	Yes	Open surgery	No	Yes	4	6.34	Yes	Yes	No	No	No	3	3	10.86	<3	<90 min	Nephroscope
1008	Control group	Male	63	24.81	No	No	No	No	No	Open surgery	No	No	4	5.72	No	Yes	No	No	No	4	4	10.92	<3	<90 min	Ureteroscope
1009	Control group	Female	39	26.49	No	No	No	No	Yes	Open surgery	No	Yes	4	6.51	Yes	Yes	No	No	No	5	3	10.79	<3	<90 min	Nephroscope
1010	Control group	Female	40	22.3	No	No	No	No	Yes	Open surgery	No	Yes	4	5.34	Yes	Yes	No	No	No	3	2	9.92	<3	<90 min	Nephroscope
1011	Control group	Male	55	22.3	No	No	Yes	No	No	EWL	Ureteral double-J stenting	Yes	4	4.05	Yes	No	Yes	No	No	3	5	10.31	<3	<90 min	Ureteroscope
1012	Control group	Female	44	24.87	No	No	No	No	Yes	Open surgery	No	Yes	4	3.34	Yes	Yes	No	No	No	2	3	10.81	<3	<90 min	Nephroscope
1013	Control group	Female	45	25.72	No	No	No	No	Yes	Open surgery	No	Yes	4	5.04	Yes	Yes	No	No	No	4	3	12.3	<3	<90 min	Nephroscope
1014	Control group	Female	42	23.1	No	No	No	No	Yes	Open surgery	No	Yes	4	3.08	Yes	Yes	No	No	No	5	2	10.33	<3	<90 min	Nephroscope
1015	Control group	Female	39	23.12	No	No	No	No	Yes	Open surgery	No	Yes	4	6.64	Yes	No	No	No	No	4	1	10.39	<3	<90 min	Nephroscope
1016	Septic shock group	Male	62	23.4	No	No	Yes	No	No	No	No	Yes	5	9.18	No	Yes	Yes	No	No	5	4	17.57	<3	≥90 min	Ureteroscope
1017	Control group	Female	70	24.72	No	No	No	No	Yes	Open surgery	No	Yes	4	6.54	Yes	No	No	No	No	6	4	10.73	<3	<90 min	Nephroscope
1018	Control group	Female	50	26.7	No	No	No	No	No	Open surgery	No	Yes	4	4.78	Yes	No	No	No	No	3	4	10.71	<3	<90 min	Nephroscope
1019	Control group	Male	74	26.72	No	No	No	No	No	Open surgery	No	No	5	4.7	No	Yes	No	No	No	1	3	11.11	<3	<90 min	Ureteroscope
1020	Control group	Female	68	22.13	No	No	No	No	No	Open surgery	No	Yes	4	5.38	Yes	No	No	No	No	2	3	11.19	<3	<90 min	Nephroscope
1021	Control group	Female	51	22.34	No	No	No	No	No	Open surgery	No	Yes	4	4.05	Yes	No	No	No	No	4	3	9.79	<3	<90 min	Nephroscope
1022	Control group	Female	41	24.72	No	No	No	No	No	Open surgery	No	Yes	4	2.53	Yes	No	No	No	No	3	2	10.41	<3	<90 min	Nephroscope
1023	Control group	Male	58	23.34	No	No	No	No	No	Open surgery	No	Yes	1	5.86	No	Yes	Yes	No	No	4	3	9.88	<3	<90 min	Ureteroscope
1024	Control group	Female	43	22.3	No	No	No	No	No	Open surgery	No	Yes	4	5.04	Yes	No	No	No	No	1	5	10.3	<3	<90 min	Nephroscope
1025	Control group	Female	55	24.7	No	No	No	No	No	Open surgery	No	Yes	4	3.08	Yes	No	No	No	No	2	3	10.19	<3	<90 min	Nephroscope
1026	Control group	Female	42	23.65	No	No	No	No	No	Open surgery	No	Yes	4	5.9	Yes	No	No	No	No	2	2	10.36	<3	<90 min	Nephroscope
1027	Control group	Male	65	26.03	No	No	No	No	No	Open surgery	Ureteral double-J stenting	No	4	3.46	No	Yes	No	No	No	4	4	10.17	<3	≥90 min	Ureteroscope
1028	Control group	Female	64	24.87	No	No	No	No	No	Open surgery	No	Yes	4	2.64	Yes	No	No	No	No	0	6	10.88	<3	<90 min	Nephroscope
1029	Control group	Female	42	25.46	No	No	No	No	No	Open surgery	No	Yes	4	2.1	Yes	No	No	No	No	4	3	12.96	<3	<90 min	Nephroscope
1030	Control group	Female	43	24.14	No	No	No	No	No	Open surgery	No	Yes	4	3.96	Yes	No	No	No	No	3	2	10.31	<3	<90 min	Nephroscope
1031	Septic shock group	Male	66	23.96	No	No	Yes	No	No	No	No	Yes	4	9.8	No	Yes	No	No	No	4	6	18.7	<3	≥90 min	Nephroscope
1032	Control group	Female	56	24.72	No	No	No	No	No	Open surgery	No	Yes	4	3.52	Yes	No	No	No	No	5	3	10.19	<3	<90 min	Nephroscope
1033	Control group	Male	42	24.35	No	No	Yes	No	No	EWL	Ureteral double-J stenting	Yes	4	2.13	Yes	No	Yes	No	No	4	2	10.88	<3	<90 min	Ureteroscope
1034	Control group	Female	48	25.24	No	No	No	No	No	Open surgery	No	Yes	4	5.04	Yes	No	No	No	No	7	4	10.51	<3	<90 min	Nephroscope
1035	Control group	Female	62	24.14	No	No	No	No	No	Open surgery	No	Yes	4	3.74	Yes	No	No	No	No	3	3	10.8	<3	≥90 min	Ureteroscope
1036	Control group	Male	59	25.3	No	No	No	No	No	Open surgery	No	No	7	5.72	No	Yes	No	No	No	2	3	11.13	<3	<90 min	Ureteroscope
1037	Control group	Female	58	23.8	No	No	No	No	No	Open surgery	No	Yes	4	5.52	Yes	No	No	No	No	5	5	10.37	<3	≥90 min	Ureteroscope
1038	Control group	Female	56	26.34	No	No	No	No	No	Open surgery	No	Yes	4	3.5	No	No	No	No	No	4	3	10.03	<3	≥90 min	Ureteroscope
1039	Control group	Female	55	24.87	No	No	No	No	No	Open surgery	No	Yes	4	4.66	No	No	No	No	No	2	6	12.44	<3	≥90 min	Ureteroscope
1040	Control group	Female	50	24.67	No	No	No	No	No	Open surgery	No	Yes	4	7.1	No	No	No	No	No	6	5	9.76	<3	≥90 min	Ureteroscope
1041	Control group	Male	56	25.46	No	No	No	No	No	Open surgery	No	Yes	2	4.54	No	Yes	No	No	No	2	3	10.44	<3	<90 min	Ureteroscope
1042	Control group	Female	49	20.75	No	No	No	No	No	Open surgery	No	Yes	4	6.72	No	No	Yes	No	No	5	4	9.92	<3	≥90 min	Ureteroscope
1043	Control group	Male	68	25.32	No	No	Yes	No	No	No	No	Yes	4	6.06	No	No	Yes	No	No	2	4	10.33	<3	<90 min	Nephroscope
1044	Control group	Female	53	23.12	No	No	No	No	No	Open surgery	No	Yes	4	6.46	No	No	Yes	No	No	5	3	10.81	<3	≥90 min	Ureteroscope
1045	Control group	Female	69	25.29	No	No	No	No	No	Open surgery	No	Yes	4	4.87	No	No	Yes	No	No	4	1	10.33	<3	≥90 min	Ureteroscope
1046	Control group	Male	52	24.3	No	No	No	No	No	Open surgery	No	No	2	5.77	No	Yes	No	No	No	5	2	10.19	<3	<90 min	Ureteroscope
1047	Control group	Female	71	25.7	No	No	No	No	No	Open surgery	No	Yes	5	6.48	No	No	Yes	No	No	3	2	10.3	<3	≥90 min	Ureteroscope
1048	Control group	Female	54	24.16	No	No	No	No	No	Open surgery	No	Yes	4	7.1	No	No	Yes	No	No	2	2	10.19	<3	≥90 min	Ureteroscope
1049	Control group	Male	46	24.14	No	No	No	No	No	Open surgery	No	Yes	3	5.12	No	Yes	No	No	No	2	5	10.34	<3	<90 min	Ureteroscope
1050	Control group	Female	50	25.29	No	No	No	No	No	Open surgery	No	Yes	2	6.74	No	No	Yes	No	No	4	3	10.67	<3	≥90 min	Ureteroscope
1051	Control group	Male	49	24.91	No	No	No	No	Yes	No	No	No	4	5.24	No	Yes	No	No	No	2	3	12.42	<3	<90 min	Nephroscope
1052	Control group	Male	57	18.81	No	No	No	No	Yes	No	No	No	2	4.55	No	Yes	No	No	No	5	2	10.51	<3	<90 min	Nephroscope
1053	Control group	Female	45	22.68	No	No	No	No	No	Open surgery	Percutaneous nephrostomy	Yes	6	3.83	No	Yes	No	No	No	1	2	10.32	<3	<90 min	Nephroscope
1054	Control group	Male	56	24.33	No	No	No	No	No	Open surgery	No	No	4	4.2	No	Yes	No	No	No	2	3	10.81	<3	≥90 min	Ureteroscope
1055	Control group	Male	66	22.03	No	No	No	No	Yes	No	No	No	4	5.94	No	Yes	No	No	No	6	1	9.88	<3	<90 min	Nephroscope
1056	Control group	Male	62	24.56	No	No	No	No	Yes	No	No	No	5	4.14	No	Yes	No	No	No	3	5	10.23	<3	<90 min	Nephroscope
1057	Control group	Male	67	22.71	No	No	No	No	Yes	No	No	No	5	5.36	No	Yes	No	No	No	2	3	10.92	<3	<90 min	Nephroscope
1058	Control group	Male	61	23.93	No	No	No	No	Yes	No	No	No	4	6.13	No	Yes	No	No	No	5	3	13.36	<3	<90 min	Nephroscope
1059	Control group	Male	58	24.7	No	No	No	No	Yes	No	No	No	6	5.89	No	Yes	No	No	No	3	3	10.23	<3	<90 min	Nephroscope
1060	Control group	Male	47	24.46	No	No	No	No	No	No	No	No	4	4.14	No	Yes	No	No	No	4	4	10.89	<3	<90 min	Nephroscope
1061	Control group	Male	44	23.12	No	No	No	No	No	No	No	No	2	5.36	No	Yes	No	No	No	2	2	10.73	<3	<90 min	Nephroscope
1062	Control group	Female	51	25.5	No	No	No	No	No	Open surgery	Percutaneous nephrostomy	Yes	4	5.69	No	Yes	No	No	No	3	5	10.03	<3	<90 min	Nephroscope
1063	Control group	Male	46	24.51	No	No	No	No	No	No	No	No	4	6.13	No	Yes	No	No	No	2	3	10.19	<3	<90 min	Nephroscope
1064	Control group	Male	47	24.25	No	No	No	Yes	No	No	No	No	1	5.97	No	Yes	No	No	No	1	3	10.57	<3	<90 min	Nephroscope
1065	Control group	Male	48	24.54	No	No	No	Yes	No	No	No	No	4	4.55	No	Yes	No	No	No	3	4	9.75	<3	<90 min	Nephroscope
1066	Control group	Male	48	23.12	No	No	No	Yes	No	No	No	No	3	5.94	No	Yes	No	No	No	6	3	10.98	<3	<90 min	Nephroscope
1067	Control group	Male	49	24.51	No	No	No	Yes	No	No	No	No	5	5.68	No	Yes	No	No	No	4	5	9.91	<3	<90 min	Nephroscope
1068	Control group	Male	45	24.25	No	No	No	Yes	No	No	No	No	6	5.89	No	Yes	No	No	No	3	3	10.36	<3	<90 min	Nephroscope
1069	Control group	Female	45	23.8	No	No	No	No	No	Open surgery	Percutaneous nephrostomy	Yes	3	4.56	Yes	Yes	No	No	No	5	3	11.26	<3	<90 min	Nephroscope
1070	Control group	Female	47	23.1	Yes	No	No	No	No	Open surgery	No	Yes	3	5.27	No	No	Yes	No	No	4	3	9.71	<3	≥90 min	Ureteroscope
1071	Control group	Female	47	23.65	Yes	No	No	No	No	Open surgery	No	Yes	6	6.74	No	No	Yes	No	No	3	4	9.44	<3	≥90 min	Ureteroscope
1072	Control group	Male	40	25.76	No	No	No	No	No	Open surgery	No	No	1	5.31	No	Yes	No	No	No	4	3	10.79	<3	<90 min	Ureteroscope
1073	Control group	Female	43	28.16	Yes	No	No	No	No	Open surgery	No	Yes	4	5.07	No	No	Yes	No	No	5	3	10.94	<3	≥90 min	Ureteroscope
1074	Control group	Female	39	24.64	Yes	No	Yes	No	No	Open surgery	No	Yes	4	5.15	No	No	Yes	No	No	4	2	9.74	<3	≥90 min	Ureteroscope
1075	Control group	Female	48	23.13	No	No	No	No	No	Open surgery	Percutaneous nephrostomy	Yes	2	4.44	Yes	Yes	No	No	No	4	3	10.8	<3	<90 min	Nephroscope
1076	Control group	Female	45	22.68	Yes	No	Yes	No	No	Open surgery	No	Yes	3	3.52	No	No	Yes	No	No	2	3	9.82	<3	≥90 min	Ureteroscope
1077	Control group	Female	44	25.76	Yes	No	Yes	No	No	Open surgery	No	Yes	2	2.1	No	No	Yes	No	No	3	5	10.19	<3	≥90 min	Ureteroscope
1078	Septic shock group	Male	68	22.27	Yes	No	No	No	Yes	PCNL	No	Yes	4	7.14	No	Yes	Yes	No	No	10	5	20.04	≥3	≥90 min	Ureteroscope
1079	Control group	Female	45	23.12	Yes	No	Yes	No	No	Open surgery	No	Yes	5	3.74	No	No	Yes	No	No	4	2	10.25	<3	≥90 min	Ureteroscope
1080	Control group	Female	42	26.24	Yes	No	Yes	No	No	Open surgery	No	Yes	5	6.48	No	No	Yes	No	No	3	4	12.07	<3	≥90 min	Ureteroscope
1081	Control group	Male	51	24.66	No	No	No	No	No	Open surgery	Ureteral double-J stenting	No	3	3.96	No	Yes	No	No	No	2	3	10.23	<3	≥90 min	Ureteroscope
1082	Control group	Female	39	25.32	Yes	No	Yes	No	No	Open surgery	No	Yes	6	6.34	No	No	Yes	No	No	2	3	11.17	<3	≥90 min	Ureteroscope
1083	Control group	Female	70	25.37	Yes	No	Yes	No	No	Open surgery	No	Yes	3	3.83	No	No	Yes	No	No	4	3	11.19	<3	≥90 min	Ureteroscope
1084	Control group	Female	68	24.91	Yes	No	Yes	No	No	Open surgery	No	Yes	4	4.73	No	No	Yes	No	No	4	4	9.61	<3	≥90 min	Ureteroscope
1085	Control group	Male	55	20.72	No	No	No	No	No	Open surgery	No	Yes	4	6.16	No	Yes	No	No	No	3	4	10.23	<3	<90 min	Ureteroscope
1086	Control group	Female	58	24.35	Yes	No	Yes	No	No	Open surgery	No	Yes	1	3.52	No	No	Yes	No	No	3	2	11.11	<3	≥90 min	Ureteroscope
1087	Control group	Female	45	22.3	Yes	No	Yes	No	No	Open surgery	No	Yes	2	6.51	No	No	Yes	No	No	2	3	10.23	<3	≥90 min	Ureteroscope
1088	Control group	Female	52	24.14	Yes	No	Yes	No	No	Open surgery	No	Yes	4	5.34	No	No	Yes	No	No	3	3	11.63	<3	≥90 min	Ureteroscope
1089	Control group	Male	42	25.12	No	No	No	No	No	Open surgery	No	No	1	4.54	No	Yes	No	No	No	6	3	10.2	<3	<90 min	Ureteroscope
1090	Control group	Female	45	24.02	Yes	No	Yes	No	No	Open surgery	No	No	5	5.12	No	No	Yes	No	No	4	3	11.13	<3	≥90 min	Ureteroscope
1091	Control group	Female	42	24.67	Yes	No	Yes	No	No	Open surgery	No	No	4	3.34	No	No	Yes	No	No	5	4	10.14	<3	<90 min	Ureteroscope
1092	Control group	Female	41	25.46	Yes	No	Yes	No	No	Open surgery	No	No	6	4.78	No	No	Yes	No	No	3	2	10.75	<3	<90 min	Ureteroscope
1093	Control group	Female	40	24.75	Yes	No	Yes	No	No	Open surgery	No	No	4	5.38	No	No	Yes	No	No	6	3	10.77	<3	<90 min	Ureteroscope
1094	Septic shock group	Male	61	26.91	No	No	Yes	Yes	No	No	No	Yes	6	9.44	No	Yes	No	No	No	7	3	17.96	<3	≥90 min	Ureteroscope
1095	Control group	Female	44	24.81	Yes	No	Yes	No	No	Open surgery	No	No	3	5.12	No	No	Yes	No	No	3	1	10.97	<3	<90 min	Ureteroscope
1096	Control group	Female	45	23.27	Yes	No	Yes	No	No	Open surgery	No	No	5	2.26	No	No	Yes	No	No	2	2	10.72	<3	<90 min	Ureteroscope
1097	Control group	Male	49	23.56	No	No	No	No	No	Open surgery	Ureteral double-J stenting	No	4	2.92	No	Yes	No	No	No	3	5	9.82	<3	≥90 min	Ureteroscope
1098	Control group	Female	44	24.16	No	No	Yes	No	No	Open surgery	No	No	4	4.32	No	No	Yes	No	No	4	5	10.09	<3	<90 min	Ureteroscope
1099	Control group	Female	51	26	No	No	Yes	No	No	Open surgery	Ureteral double-J stenting	No	4	5.52	No	No	Yes	No	No	3	3	12.37	<3	<90 min	Ureteroscope
1100	Control group	Male	50	25.76	No	No	No	No	No	Open surgery	No	No	4	6.64	No	Yes	No	No	No	4	2	10.17	<3	<90 min	Ureteroscope
1101	Control group	Female	67	25.37	No	No	Yes	No	No	Open surgery	Ureteral double-J stenting	No	2	2.53	No	No	Yes	No	No	1	5	9.92	<3	<90 min	Ureteroscope
1102	Control group	Male	70	25.66	No	No	Yes	No	No	No	No	Yes	4	5.68	No	No	Yes	No	No	1	3	10.71	<3	<90 min	Nephroscope
1103	Control group	Male	68	22.47	No	No	Yes	No	No	No	No	Yes	4	5.52	No	No	Yes	No	No	4	5	10.53	<3	<90 min	Nephroscope
1104	Control group	Male	51	25.12	No	No	Yes	No	No	No	No	Yes	4	3.62	No	No	Yes	No	No	3	3	9.94	<3	<90 min	Nephroscope
1105	Control group	Male	62	28.22	No	No	Yes	No	No	No	No	Yes	4	6.74	No	No	Yes	No	No	2	6	9.75	<3	<90 min	Nephroscope
1106	Control group	Female	55	25.3	No	No	Yes	No	No	No	Ureteral double-J stenting	No	2	4.44	No	No	Yes	No	No	3	2	9.35	<3	<90 min	Ureteroscope
1107	Control group	Female	42	24.3	No	No	Yes	No	No	No	Ureteral double-J stenting	No	4	3.46	No	No	Yes	No	No	4	3	10.17	<3	<90 min	Ureteroscope
1108	Septic shock group	Male	45	24.71	No	No	No	No	No	PCNL	No	Yes	4	9.58	No	Yes	Yes	No	No	5	2	18.64	<3	<90 min	Ureteroscope
1109	Control group	Female	42	21.73	No	No	Yes	No	No	No	Ureteral double-J stenting	No	3	5.36	No	No	Yes	No	No	4	3	10.23	<3	<90 min	Ureteroscope
1110	Control group	Female	43	23.85	No	No	Yes	No	No	No	No	No	4	6.13	No	No	Yes	No	No	5	4	9.46	<3	<90 min	Ureteroscope
1111	Control group	Male	44	23.22	No	No	No	No	No	Open surgery	Ureteral double-J stenting	No	2	3.35	No	Yes	No	No	No	2	3	10.19	<3	≥90 min	Ureteroscope
1112	Control group	Female	56	25.37	No	No	Yes	No	No	No	No	No	5	5.97	No	No	Yes	No	No	3	5	10.25	<3	<90 min	Ureteroscope
1113	Control group	Male	67	26.34	No	No	Yes	No	No	No	No	Yes	4	5.08	No	No	Yes	No	No	4	2	9.35	<3	<90 min	Nephroscope
1114	Control group	Female	48	25.32	No	No	Yes	No	No	No	No	No	2	6.03	No	No	Yes	No	No	2	3	11.07	<3	<90 min	Ureteroscope
1115	Control group	Female	62	25.3	No	No	Yes	No	No	No	No	No	4	5.87	No	No	Yes	No	No	3	2	10	<3	<90 min	Ureteroscope
1116	Control group	Male	69	22.34	No	No	No	No	No	Open surgery	No	No	5	5.1	No	Yes	No	No	No	2	3	10.34	<3	<90 min	Ureteroscope
1117	Control group	Female	54	25.24	No	No	Yes	No	No	No	No	No	4	5.02	No	No	Yes	No	No	4	3	10.98	<3	<90 min	Ureteroscope
1118	Control group	Female	67	23.85	No	No	Yes	No	No	No	No	No	3	6.72	No	No	Yes	No	No	2	3	10.3	<3	<90 min	Ureteroscope
1119	Control group	Male	48	24.91	No	No	Yes	No	No	EWL	Ureteral double-J stenting	Yes	4	4.56	Yes	No	Yes	No	No	5	3	10.36	<3	<90 min	Ureteroscope
1120	Control group	Female	61	24.26	No	No	Yes	No	No	No	No	No	5	5.92	No	No	Yes	No	No	3	3	10.33	<3	<90 min	Ureteroscope
1121	Control group	Female	58	24.3	No	No	Yes	No	No	No	No	No	6	4.32	No	No	Yes	No	No	4	4	9.79	<3	<90 min	Ureteroscope
1122	Control group	Male	44	22.12	No	No	No	No	No	Open surgery	No	No	4	5.15	No	Yes	No	No	No	4	2	9.87	<3	<90 min	Ureteroscope
1123	Control group	Female	47	22.5	No	No	Yes	No	No	No	No	No	4	5.52	No	No	Yes	No	No	3	2	10.37	<3	<90 min	Ureteroscope
1124	Control group	Female	53	24.33	No	No	Yes	No	No	No	No	No	4	5.89	No	No	Yes	No	No	2	3	10.77	<3	<90 min	Ureteroscope
1125	Control group	Male	47	25.09	No	No	No	No	No	Open surgery	Ureteral double-J stenting	No	1	6.03	No	Yes	No	No	No	4	5	10.67	<3	≥90 min	Ureteroscope
1126	Control group	Female	44	26.49	No	No	Yes	No	No	No	No	No	4	6.98	No	No	Yes	No	No	4	5	9.91	<3	<90 min	Ureteroscope
1127	Control group	Male	61	27.35	No	No	Yes	No	No	No	No	Yes	4	6.68	No	No	Yes	No	No	6	3	10.17	<3	<90 min	Nephroscope
1128	Control group	Female	46	25.69	No	No	Yes	No	No	No	No	No	4	5.92	No	No	Yes	No	No	1	5	10.09	<3	<90 min	Ureteroscope
1129	Control group	Female	49	24.05	No	No	Yes	No	No	No	No	No	4	5.7	No	No	Yes	No	No	4	3	10.74	<3	<90 min	Ureteroscope
1130	Control group	Male	71	24.7	No	No	No	No	No	Open surgery	No	No	3	4.05	No	Yes	No	No	No	4	4	9.88	<3	<90 min	Ureteroscope
1131	Control group	Female	53	23.43	No	No	Yes	No	No	No	No	No	4	4.2	No	No	Yes	No	No	3	3	9.87	<3	<90 min	Ureteroscope
1132	Control group	Female	69	22.13	No	No	Yes	No	No	No	No	No	4	5.99	No	No	Yes	No	No	4	4	10.77	<3	<90 min	Ureteroscope
1133	Control group	Male	63	27.65	No	No	No	No	No	Open surgery	Ureteral double-J stenting	No	6	3.52	No	Yes	No	No	No	2	5	9.71	<3	≥90 min	Ureteroscope
1134	Control group	Female	71	22.68	No	No	Yes	No	No	No	No	No	4	5.57	No	No	Yes	No	No	2	4	10.4	<3	<90 min	Ureteroscope
1135	Control group	Male	45	23.22	No	No	No	No	No	Open surgery	No	No	6	4.05	No	Yes	No	No	No	3	5	10.93	<3	<90 min	Ureteroscope
1136	Control group	Female	55	28.5	No	No	Yes	No	No	No	No	No	4	4.65	No	No	Yes	No	No	5	3	10.88	<3	<90 min	Ureteroscope
1137	Control group	Female	54	26.01	No	No	Yes	No	No	No	No	No	4	5.24	No	No	Yes	No	No	3	3	10.14	<3	<90 min	Ureteroscope
1138	Control group	Female	50	22.03	No	No	Yes	No	No	No	No	No	4	6.46	No	No	Yes	No	No	4	2	10.17	<3	<90 min	Ureteroscope
1139	Control group	Female	47	21.92	No	No	Yes	No	No	No	No	No	4	5.59	No	No	Yes	No	No	3	2	10.38	<3	<90 min	Ureteroscope
1140	Control group	Male	42	25.32	No	No	No	No	No	Open surgery	No	No	5	5.21	No	Yes	No	No	No	2	3	10.81	<3	<90 min	Ureteroscope
1141	Control group	Female	45	24.6	No	No	Yes	No	No	No	No	No	4	4.87	No	No	No	No	No	6	3	10.36	<3	<90 min	Ureteroscope
1142	Control group	Male	58	25.09	No	No	Yes	No	No	No	No	Yes	4	6.34	No	No	Yes	No	No	2	3	11.26	<3	<90 min	Nephroscope
1143	Control group	Female	45	26.72	No	No	Yes	No	No	No	No	No	4	6.48	No	No	No	No	No	1	3	10.51	<3	<90 min	Ureteroscope
1144	Control group	Female	67	24.72	No	No	Yes	No	No	No	No	No	4	6.52	No	No	No	No	No	2	3	10.18	<3	<90 min	Ureteroscope
1145	Control group	Female	66	26.03	No	No	Yes	No	No	No	No	No	4	3.35	No	No	No	No	No	3	3	9.31	<3	<90 min	Ureteroscope
1146	Septic shock group	Male	58	24.5	No	No	Yes	No	No	EWL	Percutaneous nephrostomy	Yes	4	7.97	No	Yes	No	No	No	8	4	17.97	<3	≥90 min	Ureteroscope
1147	Control group	Female	64	24.66	No	No	Yes	No	No	No	No	No	4	6.03	No	No	No	No	No	4	4	10.73	<3	<90 min	Ureteroscope
1148	Control group	Female	62	24.35	No	No	Yes	No	No	No	No	No	4	5.21	No	No	No	No	No	5	3	10.51	<3	<90 min	Ureteroscope
1149	Control group	Female	76	25.09	No	No	No	No	No	No	No	No	4	7.46	No	No	No	No	No	2	4	9.88	<3	<90 min	Ureteroscope
1150	Control group	Male	45	27.12	No	No	No	No	No	Open surgery	Ureteral double-J stenting	No	8	5.12	No	Yes	No	No	No	4	3	9.44	<3	≥90 min	Ureteroscope
1151	Control group	Female	63	23.65	No	No	No	No	No	No	No	No	4	6.09	No	No	No	No	No	3	5	11.63	<3	<90 min	Ureteroscope
1152	Control group	Female	74	24.26	No	No	No	No	No	No	No	No	4	2.7	No	No	No	No	No	3	3	9.87	<3	<90 min	Ureteroscope
1153	Control group	Female	60	22.13	No	No	No	No	No	No	No	No	4	5.27	No	No	No	No	No	4	3	10.07	<3	<90 min	Ureteroscope
1154	Control group	Male	54	23.65	No	No	No	No	No	Open surgery	No	No	7	5.57	No	Yes	No	No	No	6	5	10.23	<3	<90 min	Ureteroscope
1155	Control group	Female	55	19.44	No	No	No	No	No	No	No	No	4	4.54	No	No	No	No	No	1	5	10.81	<3	<90 min	Ureteroscope
1156	Control group	Female	61	23.8	No	No	No	No	No	No	No	No	4	6.52	No	No	No	No	No	3	4	10.82	<3	<90 min	Ureteroscope
1157	Control group	Female	53	23.1	No	No	No	No	No	No	No	No	4	5.08	No	No	No	No	No	4	2	10.34	<3	<90 min	Ureteroscope
1158	Control group	Male	39	21.73	No	No	No	No	No	Open surgery	No	No	4	3.67	No	Yes	No	No	No	3	3	9.72	<3	<90 min	Ureteroscope
1159	Control group	Female	52	27.3	No	No	No	No	No	No	No	No	4	5.46	No	No	No	No	No	2	3	10.88	<3	<90 min	Ureteroscope
1160	Control group	Female	46	23.43	No	No	No	No	No	No	No	No	4	5.24	No	No	No	No	No	4	3	10.73	<3	<90 min	Ureteroscope
1161	Control group	Male	45	25.37	No	No	Yes	No	No	EWL	Ureteral double-J stenting	Yes	4	5.69	Yes	No	Yes	No	No	2	4	10.8	<3	<90 min	Ureteroscope
1162	Control group	Female	56	26.7	No	No	No	No	No	EWL	Percutaneous nephrostomy	No	3	5.69	No	Yes	No	No	No	1	3	10.83	<3	<90 min	Ureteroscope
1163	Control group	Female	48	23.1	No	No	No	No	No	EWL	No	No	4	6.12	No	Yes	No	No	No	4	2	10.81	<3	<90 min	Ureteroscope
1164	Control group	Male	47	24.12	No	No	Yes	No	No	No	No	Yes	4	5.86	No	No	Yes	No	No	5	3	10.23	<3	<90 min	Nephroscope
1165	Control group	Female	46	22.24	No	No	No	No	No	EWL	No	No	5	3.9	No	Yes	No	No	No	3	3	11.69	<3	<90 min	Ureteroscope
1166	Control group	Female	62	25.09	No	No	No	No	No	EWL	No	No	4	6.04	No	Yes	No	No	No	2	3	10.38	<3	<90 min	Ureteroscope
1167	Septic shock group	Male	47	24.96	No	No	No	No	No	EWL	No	Yes	4	9.44	Yes	No	No	No	No	10	2	17.96	<3	<90 min	Nephroscope
1168	Control group	Female	67	21.7	No	No	No	No	No	EWL	No	No	6	4.87	No	Yes	No	No	No	4	4	10.77	<3	<90 min	Ureteroscope
1169	Control group	Female	61	24.72	No	No	No	No	No	EWL	No	No	4	5.72	No	Yes	No	No	No	5	3	10.72	<3	<90 min	Ureteroscope
1170	Control group	Female	58	25.46	No	No	No	No	No	EWL	No	No	5	6.06	No	Yes	No	No	No	4	2	10.31	<3	<90 min	Ureteroscope
1171	Control group	Male	70	22.24	No	No	No	No	No	Open surgery	No	No	4	4.56	No	Yes	No	No	No	4	4	10.38	<3	<90 min	Ureteroscope
1172	Control group	Female	47	22.89	No	No	No	No	No	EWL	No	No	6	5.68	No	Yes	No	No	No	3	5	10.77	<3	<90 min	Ureteroscope
1173	Control group	Female	44	24.7	No	No	No	No	No	EWL	No	No	3	5.52	No	Yes	No	No	No	2	3	10.81	<3	<90 min	Ureteroscope
1174	Control group	Female	46	24.64	No	No	No	No	No	EWL	No	No	4	3.62	No	Yes	No	No	No	5	3	9.72	<3	<90 min	Ureteroscope
1175	Control group	Male	50	25.69	No	No	No	No	No	Open surgery	No	No	4	6.1	No	Yes	No	No	No	3	3	10.92	<3	<90 min	Ureteroscope
1176	Control group	Female	43	23.34	No	No	No	No	No	EWL	No	No	2	6.74	No	Yes	No	No	No	3	4	11.69	<3	<90 min	Ureteroscope
1177	Control group	Female	58	25.32	No	No	No	No	No	EWL	No	No	1	5.08	No	Yes	No	No	No	2	3	10.94	<3	<90 min	Ureteroscope
1178	Control group	Male	48	24.72	No	No	No	No	No	Open surgery	Ureteral double-J stenting	No	7	2.53	No	Yes	No	No	No	3	4	10.77	<3	≥90 min	Ureteroscope
1179	Control group	Female	56	25.37	No	No	No	No	No	EWL	No	No	7	6.68	No	Yes	No	No	No	5	2	10.16	<3	<90 min	Ureteroscope
1180	Control group	Female	55	23.43	No	No	No	No	No	EWL	No	No	4	6.34	No	Yes	No	No	No	4	5	10.76	<3	<90 min	Ureteroscope
1181	Control group	Male	45	25.32	No	No	Yes	No	No	EWL	Ureteral double-J stenting	Yes	4	4.56	Yes	No	Yes	No	No	3	3	10.34	<3	<90 min	Ureteroscope
1182	Control group	Female	50	22.13	No	No	No	No	No	EWL	No	No	2	5.86	No	Yes	No	No	No	6	4	10.63	<3	<90 min	Ureteroscope
1183	Control group	Female	49	22.68	No	No	No	No	No	EWL	No	No	5	4.27	No	Yes	No	No	No	3	6	10.83	<3	<90 min	Ureteroscope
1184	Control group	Male	68	23.85	No	No	No	No	No	Open surgery	No	No	4	5.77	No	Yes	No	No	No	6	3	9.46	<3	<90 min	Ureteroscope
1185	Control group	Female	58	25.5	No	No	No	No	No	EWL	No	Yes	6	2.08	No	Yes	No	No	No	1	2	10.34	<3	<90 min	Ureteroscope
1186	Control group	Female	53	23.8	No	No	No	No	No	EWL	No	Yes	3	4.52	No	Yes	No	No	No	2	3	11.19	<3	<90 min	Ureteroscope
1187	Control group	Male	44	24.12	No	No	Yes	No	No	No	No	Yes	4	4.27	No	No	Yes	No	No	2	4	9.46	<3	<90 min	Nephroscope
1188	Control group	Female	69	23.13	No	No	No	No	No	EWL	No	Yes	4	4.55	No	Yes	No	No	No	4	4	9.93	<3	<90 min	Ureteroscope
1189	Control group	Female	65	25.3	No	No	Yes	No	No	Open surgery	Ureteral double-J stenting	No	4	4.14	No	No	Yes	No	No	1	4	10.53	<3	<90 min	Ureteroscope
1190	Control group	Female	71	23.01	No	No	No	No	No	EWL	No	Yes	5	5.94	No	Yes	No	No	No	1	5	10.38	<3	<90 min	Ureteroscope
1191	Control group	Male	51	24.26	No	No	No	No	No	Open surgery	No	No	4	5.52	No	Yes	No	No	No	1	2	10.88	<3	<90 min	Ureteroscope
1192	Control group	Female	54	23.35	No	No	No	No	No	EWL	No	Yes	4	6.54	No	Yes	No	No	No	3	6	10.82	<3	<90 min	Ureteroscope
1193	Control group	Female	50	25.09	No	No	No	No	No	EWL	No	Yes	4	3.46	No	Yes	No	No	No	2	5	9.88	≥3	<90 min	Ureteroscope
1194	Control group	Female	47	24.12	No	No	No	No	No	EWL	No	Yes	4	5.94	No	Yes	No	No	No	4	3	10.14	≥3	<90 min	Ureteroscope
1195	Control group	Male	41	23.8	No	No	No	No	No	Open surgery	No	No	4	5.21	No	Yes	No	No	No	3	5	10.25	<3	<90 min	Ureteroscope
1196	Control group	Female	46	23.1	No	No	No	No	No	EWL	No	Yes	4	5.57	No	Yes	No	No	No	2	4	10.17	≥3	<90 min	Ureteroscope
1197	Control group	Female	45	24.3	No	No	No	No	No	EWL	No	Yes	4	5.51	No	Yes	No	No	No	3	4	10.82	≥3	<90 min	Ureteroscope
1198	Control group	Male	46	23.56	No	No	Yes	No	No	No	No	Yes	4	2.08	No	No	Yes	No	No	1	3	10.25	<3	<90 min	Nephroscope
1199	Control group	Female	43	25.45	No	No	No	No	No	EWL	No	Yes	4	3.9	No	Yes	No	No	No	4	5	10.34	≥3	≥90 min	Ureteroscope
1200	Control group	Female	49	21.49	No	No	No	No	No	EWL	No	Yes	4	5.36	No	Yes	No	No	No	2	3	10.88	≥3	≥90 min	Ureteroscope
1201	Septic shock group	Male	45	20.5	Yes	No	No	No	No	URS	Ureteral double-J stenting	Yes	4	7.77	No	No	Yes	No	No	9	4	18.55	<3	<90 min	Ureteroscope
1202	Control group	Female	45	22.13	No	No	No	No	No	EWL	No	Yes	4	2.92	No	Yes	No	No	No	2	2	10.31	≥3	≥90 min	Ureteroscope
1203	Control group	Female	67	22.03	No	No	No	No	No	EWL	No	Yes	4	5.34	No	Yes	No	No	No	1	4	10.19	≥3	≥90 min	Ureteroscope
1204	Control group	Male	56	20.44	No	No	No	No	No	No	No	No	4	4.73	Yes	No	Yes	No	No	5	1	10.71	<3	<90 min	Ureteroscope
1205	Control group	Female	51	23.85	No	No	Yes	No	No	Open surgery	Ureteral double-J stenting	No	4	7.92	No	No	Yes	No	No	5	1	12.44	<3	<90 min	Ureteroscope
1206	Control group	Male	53	27.24	No	No	No	No	No	Open surgery	No	No	4	3.62	No	Yes	No	No	No	1	3	10.82	<3	<90 min	Ureteroscope
1207	Control group	Female	66	25.05	No	No	No	No	No	EWL	No	Yes	4	6.16	No	Yes	No	No	No	5	3	10.15	≥3	≥90 min	Ureteroscope
1208	Control group	Female	64	25.09	No	No	No	No	No	EWL	No	Yes	4	5.89	No	Yes	No	No	No	2	3	10.51	≥3	≥90 min	Nephroscope
1209	Control group	Male	43	24.33	No	No	No	No	No	Open surgery	No	No	4	2.52	No	Yes	No	No	No	5	4	10.97	<3	<90 min	Ureteroscope
1210	Control group	Female	62	24.91	No	No	No	No	No	EWL	No	Yes	4	5.38	No	Yes	No	No	No	3	5	9.88	<3	≥90 min	Nephroscope
1211	Control group	Female	63	25.08	No	No	No	No	No	EWL	No	Yes	4	3.9	Yes	Yes	No	No	No	4	4	10.23	<3	≥90 min	Nephroscope
1212	Control group	Female	74	26.91	No	No	No	No	No	EWL	No	Yes	4	6.04	Yes	Yes	No	No	No	5	3	10.92	<3	≥90 min	Nephroscope
1213	Control group	Male	46	21.7	No	No	No	No	No	Open surgery	No	Yes	3	6.54	Yes	Yes	Yes	No	No	3	3	10.09	<3	<90 min	Ureteroscope
1214	Control group	Female	60	23.43	No	No	No	No	No	EWL	No	Yes	4	5.34	Yes	Yes	No	No	No	3	3	10.23	<3	≥90 min	Nephroscope
1215	Control group	Female	41	24.35	No	No	Yes	No	No	Open surgery	Ureteral double-J stenting	No	3	7.12	No	No	Yes	No	No	2	3	9.94	<3	<90 min	Ureteroscope
1216	Control group	Female	46	22.13	No	No	No	No	No	EWL	No	Yes	4	6.16	Yes	Yes	No	No	No	2	3	10.89	<3	≥90 min	Nephroscope
1217	Control group	Female	47	25.5	No	No	No	No	No	EWL	No	Yes	4	5.89	Yes	Yes	No	No	No	6	2	10.19	<3	≥90 min	Nephroscope
1218	Septic shock group	Male	46	22.91	No	No	No	No	No	URS	No	Yes	4	7.85	No	No	No	No	Yes	4	3	17.99	<3	<90 min	Nephroscope
1219	Control group	Female	48	25.11	No	No	No	No	No	EWL	No	Yes	4	5.27	Yes	Yes	No	No	No	1	1	10.57	<3	≥90 min	Nephroscope
1220	Control group	Female	59	21.91	No	No	No	No	No	EWL	No	Yes	4	5.07	Yes	Yes	No	No	No	4	3	9.75	<3	≥90 min	Nephroscope
1221	Control group	Female	63	23.35	No	No	No	No	No	EWL	No	Yes	4	5.15	Yes	Yes	No	No	No	3	6	10.98	<3	≥90 min	Nephroscope
1222	Control group	Male	48	24.72	No	No	No	No	No	No	No	No	4	6.4	Yes	No	Yes	No	No	4	3	10.41	<3	<90 min	Ureteroscope
1223	Control group	Female	45	24.33	No	No	No	No	No	EWL	No	Yes	4	3.52	Yes	Yes	No	No	No	2	3	9.91	<3	≥90 min	Nephroscope
1224	Control group	Male	43	26.24	No	No	Yes	No	No	EWL	Ureteral double-J stenting	Yes	4	5.69	Yes	No	Yes	No	No	3	3	10.82	<3	<90 min	Ureteroscope
1225	Control group	Female	51	25.5	No	No	No	No	No	EWL	No	Yes	4	5.38	Yes	Yes	No	No	No	4	4	9.93	<3	≥90 min	Nephroscope
1226	Control group	Female	43	24.81	No	No	No	No	No	EWL	No	Yes	4	3.9	Yes	Yes	No	No	No	5	3	10.09	<3	≥90 min	Nephroscope
1227	Control group	Female	58	24.33	No	No	No	No	No	EWL	No	Yes	4	4.87	Yes	Yes	No	No	No	2	5	10.74	<3	≥90 min	Nephroscope
1228	Septic shock group	Male	43	23.59	No	No	No	No	Yes	URS	No	Yes	4	6.22	No	No	Yes	No	No	5	4	18.64	<3	<90 min	Ureteroscope
1229	Control group	Female	56	26	No	No	No	No	No	EWL	No	Yes	4	5.64	Yes	Yes	No	No	No	4	4	10.82	<3	≥90 min	Nephroscope
1230	Control group	Female	55	23.34	No	No	No	No	No	EWL	No	Yes	4	4.54	Yes	Yes	No	No	No	2	3	9.88	<3	≥90 min	Nephroscope
1231	Control group	Female	50	23.56	No	No	No	No	No	EWL	No	Yes	4	2.26	Yes	Yes	No	No	No	1	5	10.44	<3	≥90 min	Nephroscope
1232	Control group	Male	54	23.12	No	No	Yes	No	No	EWL	Ureteral double-J stenting	Yes	4	3.62	Yes	No	Yes	No	No	5	3	10.17	<3	<90 min	Ureteroscope
1233	Control group	Female	52	25.3	No	No	No	No	No	EWL	No	Yes	4	5.69	Yes	Yes	No	No	No	3	3	10.34	<3	≥90 min	Nephroscope
1234	Control group	Female	64	19.91	No	No	No	No	No	EWL	No	Yes	4	4.56	Yes	Yes	No	No	No	6	5	10.23	<3	≥90 min	Nephroscope
1235	Control group	Male	43	25.3	No	No	Yes	No	No	No	No	Yes	4	4.52	No	No	Yes	No	No	4	3	11.07	<3	<90 min	Nephroscope
1236	Control group	Female	62	23.01	No	No	No	No	No	EWL	No	Yes	4	5.69	Yes	Yes	No	No	No	4	5	10.17	<3	≥90 min	Nephroscope
1237	Control group	Female	45	23.35	No	No	No	No	No	EWL	No	Yes	4	6.04	Yes	Yes	No	No	No	3	3	10.83	<3	≥90 min	Nephroscope
1238	Septic shock group	Male	39	23.35	No	No	No	No	No	PCNL	Ureteral double-J stenting	Yes	4	7.26	Yes	Yes	No	Yes	No	7	4	18.16	<3	<90 min	Ureteroscope
1239	Control group	Female	61	25.09	No	No	No	No	No	EWL	No	Yes	4	4.05	Yes	Yes	No	No	No	2	4	10.82	<3	≥90 min	Nephroscope
1240	Control group	Female	57	24.12	No	No	No	No	No	EWL	Ureteral double-J stenting	Yes	4	4.56	Yes	No	No	No	No	4	2	10.34	<3	≥90 min	Nephroscope
1241	Control group	Male	58	23.85	No	No	Yes	No	No	No	No	Yes	4	4.55	No	No	Yes	No	No	2	2	10.23	<3	<90 min	Nephroscope
1242	Control group	Female	71	24.87	No	No	Yes	No	No	No	No	No	3	4.75	No	No	No	No	No	1	4	11.19	<3	<90 min	Ureteroscope
1243	Control group	Female	43	23.8	No	No	Yes	No	No	No	Ureteral double-J stenting	No	5	5.48	No	No	Yes	No	No	3	3	9.75	<3	<90 min	Ureteroscope
1244	Control group	Female	54	25.55	No	No	Yes	No	No	No	No	No	4	3.62	No	No	No	No	No	0	3	10.32	<3	<90 min	Ureteroscope
1245	Control group	Male	43	23.56	No	No	No	No	No	No	No	No	4	5.27	Yes	No	Yes	No	No	3	2	10.53	<3	<90 min	Ureteroscope
1246	Control group	Female	50	27.43	No	No	Yes	No	No	No	No	No	5	5.46	No	Yes	No	No	No	3	3	10.15	<3	<90 min	Ureteroscope
1247	Control group	Female	47	23.64	No	No	Yes	No	No	No	No	No	6	2.13	No	Yes	No	No	No	6	2	10.14	<3	<90 min	Ureteroscope
1248	Control group	Female	45	25.25	No	No	Yes	No	No	No	No	No	4	2.64	No	Yes	No	No	No	3	5	10.03	<3	<90 min	Ureteroscope
1249	Control group	Female	57	24.43	No	No	No	No	No	No	No	No	4	3.46	No	No	Yes	No	No	4	6	10.44	<3	<90 min	Ureteroscope
1250	Control group	Female	65	27.35	No	No	No	No	No	EWL	Ureteral double-J stenting	Yes	4	5.04	Yes	No	No	No	No	5	3	9.88	<3	≥90 min	Nephroscope
1251	Control group	Male	58	23.65	No	No	No	No	No	No	No	No	4	6.4	Yes	No	Yes	No	No	2	4	10.47	<3	<90 min	Ureteroscope
1252	Control group	Female	46	20.64	No	No	No	No	No	No	No	No	4	2.64	No	No	Yes	No	No	5	7	10.89	<3	<90 min	Ureteroscope
1253	Control group	Female	47	24.6	No	No	No	No	No	No	No	No	4	2.1	No	No	Yes	No	No	2	3	10.37	<3	<90 min	Ureteroscope
1254	Control group	Female	48	24.44	No	No	No	No	No	No	No	No	4	6.54	No	No	Yes	No	No	5	2	10.13	<3	<90 min	Ureteroscope
1255	Control group	Female	62	23.64	No	No	No	No	No	No	No	No	4	5.04	No	No	Yes	No	No	6	3	10.15	<3	<90 min	Nephroscope
1256	Control group	Female	68	24.64	Yes	No	No	No	No	EWL	Ureteral double-J stenting	Yes	4	3.08	Yes	No	No	No	No	3	3	10.23	<3	≥90 min	Nephroscope
1257	Control group	Female	45	25.25	No	No	No	No	No	No	No	No	3	3.74	No	No	Yes	No	No	2	3	10.14	<3	<90 min	Nephroscope
1258	Control group	Male	57	25.46	No	No	No	No	No	No	No	No	4	3.83	Yes	No	Yes	No	No	5	5	10.38	<3	<90 min	Ureteroscope
1259	Control group	Female	54	24.02	No	No	No	No	No	No	No	No	2	5.86	No	No	Yes	No	No	3	3	9.86	<3	<90 min	Nephroscope
1260	Control group	Male	56	24.14	No	No	Yes	No	No	No	No	Yes	4	5.94	No	No	Yes	No	No	3	1	10	<3	<90 min	Nephroscope
1261	Control group	Female	60	24.91	No	No	No	No	No	No	No	No	4	4.54	No	No	Yes	No	No	1	4	9.75	<3	<90 min	Nephroscope
1262	Control group	Female	46	25.46	No	No	No	No	No	No	No	No	4	5.12	No	No	Yes	No	No	2	5	10.88	<3	<90 min	Nephroscope
1263	Control group	Male	71	25.76	No	No	Yes	No	No	EWL	Ureteral double-J stenting	Yes	4	4.26	Yes	No	Yes	No	No	4	5	10.14	<3	<90 min	Ureteroscope
1264	Control group	Male	49	25.29	No	No	No	No	No	No	No	Yes	4	3.62	Yes	No	Yes	No	No	3	3	9.75	<3	<90 min	Nephroscope
1265	Control group	Female	47	25.12	No	No	No	No	No	No	No	No	5	6.16	No	No	Yes	No	No	3	4	9.41	<3	<90 min	Nephroscope
1266	Control group	Female	48	20.29	No	No	No	No	No	No	No	No	6	6.64	No	No	Yes	No	No	2	3	10.13	<3	<90 min	Nephroscope
1267	Control group	Male	70	25.7	No	No	No	No	No	No	No	Yes	4	5.86	Yes	No	Yes	No	No	6	3	10.88	<3	<90 min	Nephroscope
1268	Control group	Female	62	25.72	No	No	No	No	No	No	No	No	4	5.07	No	No	Yes	No	No	1	5	10.15	<3	<90 min	Nephroscope
1269	Control group	Female	71	25.45	No	No	No	No	No	No	No	No	3	3.62	No	No	Yes	No	No	5	5	10.11	<3	<90 min	Nephroscope
1270	Control group	Male	59	21.72	No	No	No	No	No	No	No	No	4	6.16	Yes	No	Yes	No	No	3	3	9.46	<3	<90 min	Ureteroscope
1271	Control group	Female	45	23.13	No	No	No	No	No	No	No	No	4	5.1	No	No	Yes	No	No	2	4	9.88	<3	<90 min	Nephroscope
1272	Control group	Female	61	23.01	No	No	No	No	No	No	No	No	2	4.05	No	No	Yes	No	No	3	3	10.25	<3	<90 min	Nephroscope
1273	Control group	Male	56	24.16	No	No	No	No	No	No	Ureteral double-J stenting	Yes	4	5.52	Yes	No	Yes	No	No	1	5	9.41	<3	<90 min	Nephroscope
1274	Control group	Female	57	25.32	No	No	No	No	No	No	No	No	4	5.57	No	No	Yes	No	No	4	5	10.27	<3	<90 min	Nephroscope
1275	Control group	Female	49	25.66	No	No	No	No	No	No	No	No	6	6.1	No	No	Yes	No	No	3	5	10.14	<3	<90 min	Nephroscope
1276	Control group	Female	61	22.47	No	No	No	No	No	No	No	No	4	5.64	No	No	Yes	No	No	2	3	10.17	<3	<90 min	Nephroscope
1277	Control group	Female	57	25.12	No	No	No	No	No	No	No	No	5	4.05	No	No	Yes	No	No	3	2	10.82	<3	<90 min	Nephroscope
1278	Control group	Female	48	24.14	Yes	No	No	No	No	EWL	Ureteral double-J stenting	Yes	4	5.08	Yes	No	No	No	No	2	2	10.92	<3	≥90 min	Nephroscope
1279	Control group	Male	63	22.68	No	No	No	No	No	No	No	No	4	5.12	Yes	No	Yes	No	No	2	3	10.34	<3	<90 min	Ureteroscope
1280	Control group	Female	59	28.22	No	No	No	No	No	No	No	Yes	4	5.72	No	No	Yes	No	No	5	4	10.34	<3	<90 min	Nephroscope
1281	Control group	Female	55	23.56	No	No	No	No	No	No	No	Yes	5	6.16	No	No	No	No	Yes	2	3	10.19	<3	<90 min	Nephroscope
1282	Control group	Male	45	27.1	No	No	No	No	No	No	No	No	4	4.75	Yes	No	Yes	No	No	2	2	10.21	<3	<90 min	Ureteroscope
1283	Control group	Female	64	25.3	No	No	No	No	No	No	No	Yes	4	5.52	No	No	No	No	Yes	2	5	10.51	<3	<90 min	Nephroscope
1284	Control group	Male	69	22.68	No	No	Yes	No	No	EWL	Ureteral double-J stenting	Yes	4	5.52	Yes	No	Yes	No	No	2	2	10.27	<3	<90 min	Ureteroscope
1285	Control group	Female	45	23.85	No	No	No	No	No	No	No	Yes	4	4.26	No	No	No	No	Yes	3	3	11.26	<3	<90 min	Nephroscope
1286	Control group	Female	46	24.14	No	No	No	No	No	No	No	Yes	3	5.21	No	No	No	No	Yes	5	4	10.51	<3	<90 min	Nephroscope
1287	Control group	Male	55	25.29	No	No	Yes	No	No	No	Ureteral double-J stenting	Yes	4	4.66	Yes	No	Yes	No	No	3	3	10.13	<3	<90 min	Nephroscope
1288	Control group	Female	46	24.08	No	No	No	No	No	No	No	Yes	628	5.72	No	No	No	No	Yes	4	2	10.47	<3	<90 min	Nephroscope
1289	Control group	Female	59	23.91	No	No	No	No	No	No	No	Yes	5	4.7	No	No	Yes	No	No	3	3	9.87	<3	<90 min	Nephroscope
1290	Control group	Male	55	24.08	No	No	Yes	No	No	No	No	Yes	4	6.54	No	No	Yes	No	No	3	4	10.98	<3	<90 min	Nephroscope
1291	Control group	Male	61	24.14	No	No	Yes	No	No	EWL	Ureteral double-J stenting	Yes	4	4.56	Yes	No	Yes	No	No	5	3	11.13	<3	<90 min	Ureteroscope
1292	Control group	Female	48	24.73	No	No	No	No	No	No	No	Yes	6	5.72	No	No	Yes	No	No	2	3	10.17	<3	<90 min	Nephroscope
1293	Control group	Female	45	24.51	No	No	No	No	No	No	No	Yes	4	5.77	No	No	Yes	No	No	4	3	10.37	<3	<90 min	Nephroscope
1294	Control group	Male	48	26	No	No	No	No	No	No	No	No	4	4.2	Yes	No	Yes	No	No	3	3	10.79	<3	<90 min	Ureteroscope
1295	Control group	Female	39	24.14	No	No	No	No	No	No	No	Yes	2	5.31	No	No	Yes	No	No	1	4	10.5	<3	<90 min	Nephroscope
1296	Control group	Female	70	24.08	No	No	No	No	No	No	No	No	5	4.54	Yes	No	Yes	No	No	3	2	10.75	<3	<90 min	Nephroscope
1297	Control group	Female	68	22.47	No	No	No	No	No	No	No	No	3	4.42	Yes	No	Yes	No	No	4	6	10.13	<3	<90 min	Nephroscope
1298	Control group	Male	50	23.1	No	No	Yes	No	No	EWL	Ureteral double-J stenting	Yes	4	5.69	Yes	No	Yes	No	No	5	5	10.15	<3	<90 min	Nephroscope
1299	Control group	Female	51	23.93	No	No	No	No	No	No	No	No	6	5.07	Yes	No	Yes	No	No	4	4	10.19	<3	<90 min	Nephroscope
1300	Control group	Female	49	24.87	Yes	No	No	No	No	EWL	Ureteral double-J stenting	Yes	4	7.46	Yes	No	No	No	No	1	1	10.35	<3	≥90 min	Nephroscope
1301	Control group	Male	63	23.91	No	No	Yes	No	No	No	No	Yes	4	3.46	No	No	Yes	No	No	2	3	10.3	<3	<90 min	Nephroscope
1302	Control group	Male	41	24.73	No	No	Yes	No	No	No	No	Yes	4	5.94	No	No	Yes	No	No	3	3	10.33	<3	<90 min	Nephroscope
1303	Control group	Female	62	23.93	No	No	No	No	No	No	No	No	4	5.15	Yes	No	Yes	No	No	2	5	9.75	<3	<90 min	Nephroscope
1304	Control group	Female	67	23.91	No	No	No	Yes	No	No	No	No	5	4.05	Yes	No	Yes	No	No	5	3	10.57	<3	<90 min	Nephroscope
1305	Control group	Male	42	23.43	No	No	No	No	No	No	No	No	4	5.86	Yes	No	Yes	No	No	4	4	10.83	<3	<90 min	Ureteroscope
1306	Control group	Female	50	24.73	No	No	No	Yes	No	URS	No	No	3	5.21	Yes	No	Yes	No	No	1	3	10.87	<3	<90 min	Nephroscope
1307	Control group	Female	61	24.46	No	No	No	Yes	No	URS	No	No	4	3.67	Yes	No	Yes	No	No	3	3	10.4	≥3	<90 min	Nephroscope
1308	Control group	Female	58	23.95	No	No	No	Yes	No	URS	No	No	4	4.56	Yes	No	Yes	No	No	4	3	10.94	≥3	<90 min	Nephroscope
1309	Control group	Male	55	22.24	No	No	No	No	No	No	No	No	4	6.12	Yes	No	Yes	No	No	5	5	10.81	<3	<90 min	Ureteroscope
1310	Control group	Female	47	22.47	No	No	No	Yes	No	URS	No	No	2	5.77	Yes	No	Yes	No	No	2	4	10.18	≥3	<90 min	Nephroscope
1311	Control group	Female	44	24.61	No	No	No	Yes	No	URS	No	No	3	5.52	Yes	No	Yes	No	No	2	2	10.57	≥3	<90 min	Nephroscope
1312	Control group	Male	49	21.7	No	No	No	No	No	No	No	No	4	5.77	Yes	No	Yes	No	No	1	3	9.57	<3	<90 min	Ureteroscope
1313	Control group	Female	60	24.61	No	No	No	Yes	No	URS	No	No	4	5.21	Yes	No	Yes	No	No	3	3	9.57	≥3	<90 min	Nephroscope
1314	Control group	Male	50	23.65	No	No	Yes	No	No	EWL	Ureteral double-J stenting	Yes	4	6.12	Yes	No	Yes	No	No	4	4	10.11	<3	<90 min	Nephroscope
1315	Control group	Female	56	23.44	No	No	No	Yes	No	URS	No	No	3	2.52	Yes	No	Yes	No	No	6	3	10.13	≥3	≥90 min	Ureteroscope
1316	Control group	Female	48	23.65	No	No	No	Yes	No	URS	No	No	4	4.26	Yes	No	Yes	No	No	2	3	9.88	≥3	≥90 min	Ureteroscope
1317	Control group	Male	53	24.72	No	No	Yes	No	No	No	No	No	4	4.42	Yes	No	Yes	No	No	2	3	11.69	<3	<90 min	Ureteroscope
1318	Control group	Female	66	24.87	No	No	No	Yes	No	URS	No	No	5	7.12	Yes	No	Yes	No	No	2	4	10.23	≥3	≥90 min	Ureteroscope
1319	Control group	Male	49	28.16	No	No	Yes	No	No	EWL	Ureteral double-J stenting	Yes	4	5.72	Yes	No	Yes	No	No	6	3	9.88	<3	<90 min	Nephroscope
1320	Control group	Female	67	24.67	No	No	No	Yes	No	URS	No	No	4	5.31	Yes	No	Yes	No	No	4	5	10.92	≥3	≥90 min	Ureteroscope
1321	Control group	Female	61	24.75	No	No	No	Yes	No	URS	No	No	4	4.54	Yes	No	Yes	No	No	5	5	10.35	≥3	≥90 min	Ureteroscope
1322	Septic shock group	Male	45	18.9	No	No	No	No	No	PCNL	Percutaneous nephrostomy	Yes	1	8.6	No	Yes	No	No	No	9	3	17.99	≥3	<90 min	Ureteroscope
1323	Control group	Female	58	27.12	No	No	No	Yes	No	URS	No	No	2	4.75	Yes	No	Yes	No	No	4	6	9.76	≥3	≥90 min	Ureteroscope
1324	Control group	Male	53	24.64	No	No	Yes	No	No	EWL	Ureteral double-J stenting	Yes	4	6.06	Yes	No	Yes	No	No	3	3	10.25	<3	<90 min	Nephroscope
1325	Control group	Female	55	25.29	No	No	No	No	Yes	URS	No	No	4	4.56	No	No	No	Yes	No	3	2	12.92	<3	≥90 min	Ureteroscope
1326	Septic shock group	Male	42	24.51	No	No	No	No	No	PCNL	No	Yes	4	9.38	No	Yes	No	No	No	5	5	18.65	<3	<90 min	Nephroscope
1327	Control group	Female	68	24.16	No	No	No	No	Yes	URS	Percutaneous nephrostomy	No	4	2.64	No	No	No	Yes	No	4	2	10.13	<3	≥90 min	Ureteroscope
1328	Control group	Female	66	20.03	No	No	No	No	No	URS	No	No	5	2.52	No	No	No	Yes	No	4	3	10.68	<3	<90 min	Ureteroscope
